# Supplementary material for: The Fusarium graminearum Histone Acetyltransferases Are Important for Morphogenesis, DON Biosynthesis, and Pathogenicity
Source: Front Microbiol. 2018 Apr 26;9:654. doi: 10.3389/fmicb.2018.00654 (PMC5932188; doi:10.3389/fmicb.2018.00654)
Supplement: Table S3 — Differentially expressed genes (DEGs) from ΔFgSAS3 and ΔFgGCN5 mutants. [file Table_3.XLSX]

## Sheet: DEGs
Table S3 Differentially expressed genes from ΔFgSAS3 and ΔFgGCN5
ΔFgSAS3_DEGs		ΔFgGCN5_DEGs			ΔFgSAS3 and ΔFgGCN5
GeneName	Log2FC	GeneName	Log2FC		Both Downregulated(948)	Both Upregulated(767)
FGRRES_09066	-7.18463	FGRRES_03543	-8.73786		FGRRES_00018	FGRRES_00003
FGRRES_03476	-6.80226	FGRRES_01695_M	-8.24319		FGRRES_00036	FGRRES_00032
FGRRES_15673_M	-6.55257	FGRRES_03535	-7.49225		FGRRES_00038_M	FGRRES_00050
FGRRES_07152	-6.22071	FGRRES_10617	-7.40128		FGRRES_00043	FGRRES_00051
FGRRES_02263	-6.12495	FGRRES_01686	-7.29958		FGRRES_00044	FGRRES_00078
FGRRES_00048	-6.08411	FGRRES_03540	-7.19947		FGRRES_00045	FGRRES_00097
FGRRES_04731	-6.04529	FGRRES_13829	-7.13358		FGRRES_00046	FGRRES_00117
FGRRES_11656	-6.03012	FGRRES_03534_M	-6.98294		FGRRES_00047	FGRRES_00130
FGRRES_03547	-6.01396	FGRRES_11080	-6.97692		FGRRES_00048	FGRRES_00144
FGRRES_00043	-5.99794	FGRRES_16340_M	-6.95984		FGRRES_00049	FGRRES_00216
FGRRES_00046	-5.89362	FGRRES_11099	-6.89667		FGRRES_00053	FGRRES_00217
FGRRES_00049	-5.8554	FGRRES_10397	-6.88815		FGRRES_00071	FGRRES_00237
FGRRES_00036	-5.7238	FGRRES_07587	-6.74442		FGRRES_00118	FGRRES_00313
FGRRES_03546	-5.65381	FGRRES_08076	-6.49472		FGRRES_00136	FGRRES_00348
FGRRES_07666	-5.58206	FGRRES_13514	-6.35606		FGRRES_00150	FGRRES_00377
FGRRES_08844	-5.56804	FGRRES_03476	-6.22347		FGRRES_00207	FGRRES_00389
FGRRES_16281	-5.5627	FGRRES_07152	-6.14687		FGRRES_00224	FGRRES_00459
FGRRES_20170	-5.56182	FGRRES_15673_M	-6.12254		FGRRES_00270	FGRRES_00465
FGRRES_08076	-5.47476	FGRRES_11079_M	-6.09502		FGRRES_00271	FGRRES_00510
FGRRES_10303	-5.41377	FGRRES_08023	-6.07802		FGRRES_00276	FGRRES_00522
FGRRES_03946	-5.36567	FGRRES_04012	-6.04295		FGRRES_00280_M	FGRRES_00550
FGRRES_16816_M	-5.36433	FGRRES_03537	-5.98404		FGRRES_00287	FGRRES_00554
FGRRES_03548	-5.24927	FGRRES_00071	-5.96696		FGRRES_00295	FGRRES_00593
FGRRES_11080	-5.23236	FGRRES_10816	-5.92292		FGRRES_00296	FGRRES_00621
FGRRES_16340_M	-5.17414	FGRRES_10759	-5.86846		FGRRES_00297	FGRRES_00660
FGRRES_00047	-5.08114	FGRRES_11097	-5.84337		FGRRES_00298	FGRRES_00680
FGRRES_13963	-5.01742	FGRRES_02138	-5.73836		FGRRES_00299	FGRRES_00692
FGRRES_15680_M	-4.9951	FGRRES_04094	-5.70177		FGRRES_00314	FGRRES_00702
FGRRES_00038_M	-4.95327	FGRRES_00172	-5.68236		FGRRES_00318	FGRRES_00799
FGRRES_03988	-4.92302	FGRRES_04717	-5.66484		FGRRES_00321	FGRRES_00880
FGRRES_05589	-4.88048	FGRRES_13963	-5.56319		FGRRES_00351_M	FGRRES_00884
FGRRES_02085	-4.71302	FGRRES_03009	-5.53505		FGRRES_00365	FGRRES_00928
FGRRES_00140	-4.56771	FGRRES_16816_M	-5.50734		FGRRES_00371	FGRRES_00944
FGRRES_11413	-4.54279	FGRRES_01972	-5.47198		FGRRES_00390	FGRRES_00965
FGRRES_00917	-4.52943	FGRRES_00150	-5.39335		FGRRES_00398	FGRRES_00977
FGRRES_02038	-4.52717	FGRRES_07896	-5.3705		FGRRES_00407	FGRRES_00979
FGRRES_01695_M	-4.52201	FGRRES_04317	-5.34926		FGRRES_00416	FGRRES_00992
FGRRES_02903	-4.43273	FGRRES_11413	-5.33017		FGRRES_00417	FGRRES_00993
FGRRES_00280_M	-4.41526	FGRRES_17598	-5.30432		FGRRES_00422	FGRRES_01003
FGRRES_04094	-4.34727	FGRRES_07775	-5.27595		FGRRES_00444	FGRRES_01017
FGRRES_03934_M	-4.33442	FGRRES_08402	-5.2695		FGRRES_00469	FGRRES_01052
FGRRES_10677	-4.26858	FGRRES_07666	-5.2411		FGRRES_00475	FGRRES_01157
FGRRES_00422	-4.26378	FGRRES_03547	-5.21051		FGRRES_00476	FGRRES_01207_M
FGRRES_00044	-4.22397	FGRRES_07562	-5.17517		FGRRES_00497	FGRRES_01335
FGRRES_06001	-4.21926	FGRRES_03402	-5.16767		FGRRES_00523	FGRRES_01346
FGRRES_01972	-4.2014	FGRRES_03546	-5.16696		FGRRES_00538	FGRRES_01385
FGRRES_00497	-4.18695	FGRRES_10303	-5.16342		FGRRES_00578	FGRRES_01426
FGRRES_06692	-4.17556	FGRRES_01159	-5.15763		FGRRES_00583	FGRRES_01436
FGRRES_02138	-4.16908	FGRRES_09972	-5.13736		FGRRES_00586	FGRRES_01488
FGRRES_08402	-4.16072	FGRRES_20115	-5.0675		FGRRES_00588	FGRRES_01551
FGRRES_03245_M	-4.15929	FGRRES_13470_1_M	-5.06537		FGRRES_00589	FGRRES_01573
FGRRES_10617	-4.15679	FGRRES_15875	-5.06101		FGRRES_00590	FGRRES_01669
FGRRES_16387	-4.15252	FGRRES_11025	-5.05113		FGRRES_00592	FGRRES_01681
FGRRES_03543	-4.11587	FGRRES_10498	-5.03771		FGRRES_00619	FGRRES_01699_M
FGRRES_10606	-4.02911	FGRRES_00280_M	-5.00848		FGRRES_00642	FGRRES_01705
FGRRES_08743_M	-3.99903	FGRRES_10051	-4.98882		FGRRES_00646	FGRRES_01727
FGRRES_20115	-3.95303	FGRRES_17402	-4.9757		FGRRES_00652	FGRRES_01735_M
FGRRES_10759	-3.94958	FGRRES_02870	-4.96084		FGRRES_00663	FGRRES_01780
FGRRES_02925	-3.93767	FGRRES_02263	-4.95626		FGRRES_00681	FGRRES_01787
FGRRES_00118	-3.93204	FGRRES_00171	-4.94458		FGRRES_00682	FGRRES_01800_M
FGRRES_07522	-3.92804	FGRRES_08979	-4.93949		FGRRES_00703	FGRRES_01825
FGRRES_02137	-3.90467	FGRRES_12134	-4.93843		FGRRES_00765	FGRRES_01861
FGRRES_04732	-3.90428	FGRRES_05723	-4.90928		FGRRES_00768	FGRRES_01923
FGRRES_03534_M	-3.88819	FGRRES_02137	-4.89		FGRRES_00786	FGRRES_01928
FGRRES_12269	-3.87595	FGRRES_03541	-4.85802		FGRRES_00797	FGRRES_01980
FGRRES_03540	-3.87075	FGRRES_00053	-4.82372		FGRRES_00814	FGRRES_01981
FGRRES_01430	-3.85753	FGRRES_03846	-4.80916		FGRRES_00831	FGRRES_02102
FGRRES_08462	-3.84744	FGRRES_02672_M	-4.78423		FGRRES_00878	FGRRES_02108_M
FGRRES_00321	-3.82515	FGRRES_04899	-4.76156		FGRRES_00887	FGRRES_02128
FGRRES_02870	-3.74847	FGRRES_03542_M	-4.718		FGRRES_00894_M	FGRRES_02130
FGRRES_03009	-3.71675	FGRRES_01230	-4.71083		FGRRES_00900	FGRRES_02180_M
FGRRES_03477	-3.69416	FGRRES_16825	-4.67333		FGRRES_00917	FGRRES_02186_M
FGRRES_17549	-3.6786	FGRRES_02085	-4.66691		FGRRES_00921	FGRRES_02198
FGRRES_07588	-3.66747	FGRRES_16281	-4.61329		FGRRES_00935	FGRRES_02224
FGRRES_03563	-3.63784	FGRRES_20170	-4.61136		FGRRES_00941	FGRRES_02228
FGRRES_04628_M	-3.63412	FGRRES_02949	-4.60607		FGRRES_00974	FGRRES_02243
FGRRES_10498	-3.60424	FGRRES_11081	-4.60355		FGRRES_01006	FGRRES_02252
FGRRES_04012	-3.57113	FGRRES_07355	-4.59478		FGRRES_01007	FGRRES_02254
FGRRES_08979	-3.57105	FGRRES_11656	-4.58175		FGRRES_01010	FGRRES_02255
FGRRES_07670	-3.56403	FGRRES_02000	-4.56581		FGRRES_01026	FGRRES_02259
FGRRES_09694	-3.56272	FGRRES_17678	-4.56145		FGRRES_01027	FGRRES_02286
FGRRES_00150	-3.56259	FGRRES_09289	-4.50825		FGRRES_01065	FGRRES_02288
FGRRES_13106_16799_M	-3.55475	FGRRES_03988	-4.48737		FGRRES_01066	FGRRES_02289
FGRRES_04317	-3.5041	FGRRES_07842	-4.4816		FGRRES_01111	FGRRES_02302
FGRRES_10445	-3.50045	FGRRES_03725	-4.47901		FGRRES_01134	FGRRES_02305
FGRRES_04157	-3.4997	FGRRES_07670	-4.40617		FGRRES_01141	FGRRES_02366
FGRRES_03516	-3.49931	FGRRES_04732	-4.40542		FGRRES_01142	FGRRES_02378
FGRRES_16549	-3.46163	FGRRES_04686	-4.40426		FGRRES_01144	FGRRES_02393
FGRRES_07355	-3.43476	FGRRES_09836	-4.39428		FGRRES_01159	FGRRES_02406
FGRRES_07596	-3.4231	FGRRES_02925	-4.3929		FGRRES_01162	FGRRES_02407
FGRRES_07587	-3.42115	FGRRES_00878	-4.39283		FGRRES_01163	FGRRES_02409
FGRRES_11900	-3.41272	FGRRES_04656	-4.37324		FGRRES_01177	FGRRES_02427
FGRRES_12027	-3.40759	FGRRES_11228	-4.35912		FGRRES_01179	FGRRES_02438
FGRRES_03537	-3.40338	FGRRES_00048	-4.34841		FGRRES_01199	FGRRES_02539
FGRRES_00619	-3.40189	FGRRES_06553	-4.33301		FGRRES_01217	FGRRES_02540
FGRRES_10816	-3.39876	FGRRES_04731	-4.32337		FGRRES_01230	FGRRES_02547
FGRRES_11079_M	-3.38391	FGRRES_11991	-4.28592		FGRRES_01243	FGRRES_02574
FGRRES_02087	-3.37072	FGRRES_06692	-4.28335		FGRRES_01254	FGRRES_02578
FGRRES_08511	-3.34867	FGRRES_08081	-4.26574		FGRRES_01267	FGRRES_02584
FGRRES_08081	-3.33958	FGRRES_02001	-4.26455		FGRRES_01279	FGRRES_02645
FGRRES_03932	-3.32176	FGRRES_09825_M	-4.25446		FGRRES_01283	FGRRES_02711
FGRRES_17630	-3.31942	FGRRES_02125	-4.22212		FGRRES_01289	FGRRES_02717_M
FGRRES_03776_M	-3.30567	FGRRES_11098	-4.20502		FGRRES_01301	FGRRES_02742
FGRRES_03846	-3.30259	FGRRES_08222	-4.19267		FGRRES_01311	FGRRES_02765
FGRRES_10784	-3.28914	FGRRES_00046	-4.18039		FGRRES_01312	FGRRES_02768
FGRRES_15193	-3.24076	FGRRES_03510	-4.16921		FGRRES_01315	FGRRES_02814
FGRRES_03933	-3.23714	FGRRES_00049	-4.16395		FGRRES_01324	FGRRES_02816
FGRRES_16772	-3.23318	FGRRES_00043	-4.15548		FGRRES_01349	FGRRES_02817
FGRRES_01686	-3.21755	FGRRES_05481	-4.14052		FGRRES_01350	FGRRES_02829
FGRRES_16536	-3.21654	FGRRES_08221	-4.13538		FGRRES_01352	FGRRES_02886
FGRRES_15879	-3.18628	FGRRES_05589	-4.13488		FGRRES_01363	FGRRES_02891
FGRRES_16026	-3.18609	FGRRES_01615	-4.12962		FGRRES_01364	FGRRES_02892
FGRRES_06752	-3.16993	FGRRES_03355	-4.12131		FGRRES_01401	FGRRES_02893
FGRRES_03562	-3.14561	FGRRES_00036	-4.11775		FGRRES_01404	FGRRES_02937
FGRRES_00586	-3.13748	FGRRES_13137	-4.07986		FGRRES_01419	FGRRES_03001
FGRRES_05574	-3.12974	FGRRES_04917	-4.0691		FGRRES_01430	FGRRES_03004
FGRRES_01159	-3.12355	FGRRES_03175_M	-4.04485		FGRRES_01432	FGRRES_03031_M
FGRRES_13829	-3.12182	FGRRES_11285	-3.99513		FGRRES_01445	FGRRES_03035
FGRRES_08877	-3.12182	FGRRES_08562	-3.97568		FGRRES_01450	FGRRES_03108
FGRRES_01615	-3.07585	FGRRES_16176	-3.97073		FGRRES_01567	FGRRES_03116
FGRRES_02627_M	-3.05941	FGRRES_16297	-3.96805		FGRRES_01594	FGRRES_03148
FGRRES_10397	-3.05941	FGRRES_16026	-3.95664		FGRRES_01595	FGRRES_03149
FGRRES_04900	-3.05941	FGRRES_08844	-3.95589		FGRRES_01596	FGRRES_03168
FGRRES_00045	-3.04059	FGRRES_11454	-3.91342		FGRRES_01606	FGRRES_03183
FGRRES_02024	-3.03155	FGRRES_16443	-3.90845		FGRRES_01615	FGRRES_03217
FGRRES_03544_M	-3.03053	FGRRES_08741	-3.87624		FGRRES_01616	FGRRES_03218
FGRRES_08471	-3.02187	FGRRES_17460	-3.86329		FGRRES_01686	FGRRES_03219
FGRRES_15960	-3.01199	FGRRES_07596	-3.85355		FGRRES_01694	FGRRES_03220
FGRRES_03936	-3.0118	FGRRES_05292	-3.85156		FGRRES_01695_M	FGRRES_03235
FGRRES_04009	-3.00391	FGRRES_04761_M	-3.84497		FGRRES_01702	FGRRES_03247
FGRRES_03935	-3.00386	FGRRES_00038_M	-3.8434		FGRRES_01765	FGRRES_03253_M
FGRRES_07842	-2.99352	FGRRES_05084	-3.84001		FGRRES_01766	FGRRES_03254_M
FGRRES_02949	-2.99202	FGRRES_09060	-3.83842		FGRRES_01782	FGRRES_03270_M
FGRRES_04512	-2.99121	FGRRES_06538	-3.83721		FGRRES_01785	FGRRES_03276
FGRRES_03545	-2.97998	FGRRES_10608	-3.83154		FGRRES_01819_M	FGRRES_03278
FGRRES_08221	-2.97247	FGRRES_03292	-3.82063		FGRRES_01836	FGRRES_03291
FGRRES_01994	-2.96993	FGRRES_07500	-3.79459		FGRRES_01837	FGRRES_03318
FGRRES_04299	-2.96243	FGRRES_02560	-3.78386		FGRRES_01845	FGRRES_03319
FGRRES_13931	-2.95464	FGRRES_11291	-3.77074		FGRRES_01847	FGRRES_03322
FGRRES_16013	-2.95127	FGRRES_05044	-3.75572		FGRRES_01854	FGRRES_03323
FGRRES_11285	-2.95001	FGRRES_03081	-3.75397		FGRRES_01870	FGRRES_03362
FGRRES_09494	-2.93712	FGRRES_06001	-3.74827		FGRRES_01959	FGRRES_03363
FGRRES_13962	-2.93342	FGRRES_12027	-3.72431		FGRRES_01964	FGRRES_03364
FGRRES_02330	-2.90892	FGRRES_00476	-3.71637		FGRRES_01972	FGRRES_03369
FGRRES_11343	-2.89727	FGRRES_09155	-3.71292		FGRRES_01994	FGRRES_03370
FGRRES_12073	-2.89707	FGRRES_04902	-3.70222		FGRRES_02000	FGRRES_03372
FGRRES_08435	-2.88913	FGRRES_13449	-3.69576		FGRRES_02001	FGRRES_03391
FGRRES_01146	-2.87826	FGRRES_04092	-3.6892		FGRRES_02002	FGRRES_03392_M
FGRRES_04570	-2.86712	FGRRES_07425	-3.68474		FGRRES_02003	FGRRES_03393_M
FGRRES_02001	-2.86163	FGRRES_07588	-3.6738		FGRRES_02008	FGRRES_03442
FGRRES_03368	-2.85775	FGRRES_00295	-3.66093		FGRRES_02024	FGRRES_03453
FGRRES_04368	-2.85207	FGRRES_01828	-3.65		FGRRES_02025	FGRRES_03455
FGRRES_00390	-2.84372	FGRRES_16772	-3.64921		FGRRES_02026	FGRRES_03489
FGRRES_01230	-2.84281	FGRRES_08206	-3.6432		FGRRES_02038	FGRRES_03514_M
FGRRES_08630	-2.82367	FGRRES_02753	-3.61983		FGRRES_02047	FGRRES_03520
FGRRES_09677	-2.82361	FGRRES_11158	-3.6198		FGRRES_02067_M	FGRRES_03531
FGRRES_09804	-2.8149	FGRRES_03236_M	-3.61535		FGRRES_02078	FGRRES_03556
FGRRES_03758	-2.80455	FGRRES_02024	-3.60835		FGRRES_02085	FGRRES_03567
FGRRES_02319	-2.78447	FGRRES_03548	-3.60087		FGRRES_02087	FGRRES_03579
FGRRES_03700	-2.77139	FGRRES_00497	-3.59507		FGRRES_02106_M	FGRRES_03593
FGRRES_03244	-2.76889	FGRRES_01994	-3.59453		FGRRES_02125	FGRRES_03595
FGRRES_05175_M	-2.76707	FGRRES_10677	-3.5835		FGRRES_02137	FGRRES_03601
FGRRES_13598	-2.76278	FGRRES_10529	-3.58345		FGRRES_02138	FGRRES_03603
FGRRES_13426	-2.76196	FGRRES_03539	-3.58235		FGRRES_02145	FGRRES_03613
FGRRES_13470_1_M	-2.76114	FGRRES_17326	-3.5698		FGRRES_02199	FGRRES_03614
FGRRES_03969	-2.75489	FGRRES_08343	-3.56543		FGRRES_02221	FGRRES_03647
FGRRES_00476	-2.75448	FGRRES_02135	-3.56052		FGRRES_02232	FGRRES_03648_M
FGRRES_04468	-2.74906	FGRRES_01767	-3.55679		FGRRES_02233	FGRRES_03650
FGRRES_08023	-2.74558	FGRRES_07377_M	-3.55234		FGRRES_02236	FGRRES_03653
FGRRES_01401	-2.73925	FGRRES_02076	-3.53485		FGRRES_02245	FGRRES_03654
FGRRES_12322_M	-2.73129	FGRRES_04209	-3.53188		FGRRES_02262	FGRRES_03655
FGRRES_06148	-2.72898	FGRRES_06752	-3.5213		FGRRES_02263	FGRRES_03672
FGRRES_03535	-2.71888	FGRRES_16349	-3.51945		FGRRES_02272	FGRRES_03674_M
FGRRES_03312	-2.71385	FGRRES_07758	-3.49048		FGRRES_02316	FGRRES_03687_M
FGRRES_06758	-2.71204	FGRRES_11343	-3.4793		FGRRES_02355	FGRRES_03714
FGRRES_08343	-2.71065	FGRRES_06539	-3.47582		FGRRES_02364	FGRRES_03716
FGRRES_02844	-2.70979	FGRRES_13278	-3.46741		FGRRES_02400	FGRRES_03741
FGRRES_06127_M	-2.68775	FGRRES_00917	-3.45924		FGRRES_02415	FGRRES_03742
FGRRES_04353	-2.68684	FGRRES_15773	-3.45756		FGRRES_02433	FGRRES_03744
FGRRES_04611	-2.68215	FGRRES_08024	-3.45566		FGRRES_02434	FGRRES_03745
FGRRES_06573	-2.66381	FGRRES_10678	-3.45518		FGRRES_02476	FGRRES_03747
FGRRES_15773	-2.65678	FGRRES_04611	-3.45467		FGRRES_02477_M	FGRRES_03750
FGRRES_16546	-2.6505	FGRRES_09977	-3.45401		FGRRES_02482	FGRRES_03766
FGRRES_03839	-2.64797	FGRRES_02218	-3.45221		FGRRES_02495	FGRRES_03767
FGRRES_06888	-2.64176	FGRRES_10150	-3.44824		FGRRES_02520	FGRRES_03768
FGRRES_01419	-2.64051	FGRRES_03067_M	-3.44485		FGRRES_02521	FGRRES_03792
FGRRES_13964	-2.63536	FGRRES_13106_16799_M	-3.42167		FGRRES_02522	FGRRES_03795
FGRRES_00224	-2.62759	FGRRES_10222	-3.41068		FGRRES_02531	FGRRES_03797
FGRRES_02355	-2.62412	FGRRES_06130	-3.41016		FGRRES_02577	FGRRES_03812
FGRRES_09101	-2.6179	FGRRES_13962	-3.40914		FGRRES_02621_M	FGRRES_03824
FGRRES_16176	-2.61312	FGRRES_03563	-3.40556		FGRRES_02627_M	FGRRES_03825
FGRRES_06617_M	-2.60999	FGRRES_11112	-3.39517		FGRRES_02634	FGRRES_03832
FGRRES_01006	-2.60827	FGRRES_03120	-3.38256		FGRRES_02641	FGRRES_03844
FGRRES_05475	-2.60206	FGRRES_11113	-3.37933		FGRRES_02651	FGRRES_03847
FGRRES_11113	-2.60095	FGRRES_08743_M	-3.37277		FGRRES_02658	FGRRES_03849
FGRRES_06262	-2.58315	FGRRES_08471	-3.37217		FGRRES_02677	FGRRES_03853
FGRRES_09570	-2.58239	FGRRES_00047	-3.36034		FGRRES_02698	FGRRES_03860
FGRRES_07892_M	-2.57642	FGRRES_09223	-3.35845		FGRRES_02699	FGRRES_03883
FGRRES_05035	-2.57007	FGRRES_05471	-3.35808		FGRRES_02714	FGRRES_03894_M
FGRRES_12358	-2.56582	FGRRES_03934_M	-3.35787		FGRRES_02733	FGRRES_03938
FGRRES_10125	-2.56117	FGRRES_10969	-3.35394		FGRRES_02752	FGRRES_03957
FGRRES_17049	-2.56045	FGRRES_02262	-3.34725		FGRRES_02758	FGRRES_03998
FGRRES_08810	-2.56034	FGRRES_03935	-3.34675		FGRRES_02779	FGRRES_04029
FGRRES_17402	-2.55131	FGRRES_07426	-3.34327		FGRRES_02783	FGRRES_04063
FGRRES_09155	-2.54872	FGRRES_08459	-3.34246		FGRRES_02803	FGRRES_04100
FGRRES_06538	-2.54831	FGRRES_01847	-3.34204		FGRRES_02807	FGRRES_04106
FGRRES_16735_M	-2.54222	FGRRES_17124	-3.33709		FGRRES_02827	FGRRES_04154_M
FGRRES_10670	-2.53434	FGRRES_07892_M	-3.3353		FGRRES_02844	FGRRES_04170_M
FGRRES_09223	-2.52937	FGRRES_04512	-3.3325		FGRRES_02848	FGRRES_04174
FGRRES_06553	-2.5105	FGRRES_15680_M	-3.32373		FGRRES_02870	FGRRES_04175
FGRRES_11250	-2.50874	FGRRES_08659	-3.3196		FGRRES_02881_M	FGRRES_04177
FGRRES_07567	-2.50224	FGRRES_15749	-3.31864		FGRRES_02882	FGRRES_04201
FGRRES_03541	-2.49412	FGRRES_08079	-3.3182		FGRRES_02902	FGRRES_04206_M
FGRRES_06130	-2.49141	FGRRES_02634	-3.3088		FGRRES_02903	FGRRES_04215
FGRRES_08079	-2.48242	FGRRES_00318	-3.30591		FGRRES_02905	FGRRES_04223
FGRRES_08338	-2.47794	FGRRES_08810	-3.30014		FGRRES_02925	FGRRES_04233
FGRRES_16777	-2.47213	FGRRES_03562	-3.29686		FGRRES_02949	FGRRES_04252
FGRRES_11454	-2.46678	FGRRES_17400	-3.29611		FGRRES_03009	FGRRES_04256_M
FGRRES_09045	-2.46496	FGRRES_10922	-3.28977		FGRRES_03066_M	FGRRES_04308
FGRRES_15834_M	-2.4623	FGRRES_13638_M	-3.28677		FGRRES_03191_M	FGRRES_04333
FGRRES_17055_M	-2.45264	FGRRES_08504	-3.27823		FGRRES_03237_M	FGRRES_04335
FGRRES_10051	-2.4491	FGRRES_03033	-3.2746		FGRRES_03245_M	FGRRES_04357
FGRRES_10761	-2.44815	FGRRES_04933	-3.2745		FGRRES_03257	FGRRES_04360
FGRRES_00588	-2.44636	FGRRES_13888	-3.2737		FGRRES_03281	FGRRES_04390
FGRRES_09159	-2.44634	FGRRES_16186	-3.27148		FGRRES_03311	FGRRES_04408
FGRRES_16377	-2.44617	FGRRES_00578	-3.25697		FGRRES_03355	FGRRES_04417
FGRRES_13638_M	-2.44293	FGRRES_04368	-3.25351		FGRRES_03379	FGRRES_04419
FGRRES_05481	-2.44221	FGRRES_05458	-3.24987		FGRRES_03400	FGRRES_04443
FGRRES_02003	-2.4271	FGRRES_16912_M	-3.24526		FGRRES_03402	FGRRES_04444
FGRRES_12764	-2.41335	FGRRES_03285	-3.23853		FGRRES_03430	FGRRES_04445_M
FGRRES_08737	-2.41236	FGRRES_10609	-3.23613		FGRRES_03476	FGRRES_04463
FGRRES_11081	-2.38637	FGRRES_03532	-3.22618		FGRRES_03477	FGRRES_04489
FGRRES_17257_M	-2.38566	FGRRES_12358	-3.22412		FGRRES_03481	FGRRES_04499
FGRRES_04886	-2.38445	FGRRES_12331	-3.20841		FGRRES_03511	FGRRES_04519
FGRRES_17326	-2.38018	FGRRES_06573	-3.20586		FGRRES_03516	FGRRES_04526_M
FGRRES_07891	-2.37216	FGRRES_02848	-3.20332		FGRRES_03518	FGRRES_04547
FGRRES_02848	-2.36998	FGRRES_16202	-3.18694		FGRRES_03534_M	FGRRES_04600
FGRRES_20231	-2.36688	FGRRES_09494	-3.17925		FGRRES_03535	FGRRES_04619
FGRRES_10678	-2.36622	FGRRES_08462	-3.1791		FGRRES_03537	FGRRES_04640
FGRRES_05441_M	-2.36218	FGRRES_02025	-3.17869		FGRRES_03540	FGRRES_04660_M
FGRRES_06000	-2.36112	FGRRES_04157	-3.17438		FGRRES_03541	FGRRES_04662
FGRRES_09222	-2.34975	FGRRES_02038	-3.17043		FGRRES_03542_M	FGRRES_04705
FGRRES_08347	-2.34445	FGRRES_15729_M	-3.16353		FGRRES_03543	FGRRES_04710
FGRRES_13137	-2.34372	FGRRES_03237_M	-3.155		FGRRES_03544_M	FGRRES_04729_M
FGRRES_12935	-2.33745	FGRRES_01702	-3.14929		FGRRES_03546	FGRRES_04774
FGRRES_03997	-2.33599	FGRRES_08739_M	-3.14647		FGRRES_03547	FGRRES_04794
FGRRES_08682	-2.33514	FGRRES_01084	-3.13079		FGRRES_03548	FGRRES_04840
FGRRES_06593	-2.33334	FGRRES_20382	-3.12916		FGRRES_03553	FGRRES_04862
FGRRES_11200	-2.32628	FGRRES_15782	-3.11893		FGRRES_03554	FGRRES_04870
FGRRES_06612	-2.32534	FGRRES_08458	-3.11669		FGRRES_03562	FGRRES_04871
FGRRES_03511	-2.32018	FGRRES_16958_M	-3.10103		FGRRES_03563	FGRRES_04894
FGRRES_05852	-2.31682	FGRRES_07488	-3.09725		FGRRES_03565	FGRRES_04935
FGRRES_10222	-2.31635	FGRRES_02744	-3.09427		FGRRES_03569	FGRRES_04969
FGRRES_00578	-2.31381	FGRRES_08290	-3.08905		FGRRES_03581	FGRRES_05013
FGRRES_12821	-2.31197	FGRRES_10532	-3.07791		FGRRES_03582	FGRRES_05159
FGRRES_01765	-2.30188	FGRRES_12760	-3.07789		FGRRES_03587	FGRRES_05160
FGRRES_08172	-2.2942	FGRRES_02908	-3.07631		FGRRES_03590	FGRRES_05174
FGRRES_00351_M	-2.28148	FGRRES_08065	-3.07631		FGRRES_03700	FGRRES_05187_M
FGRRES_01766	-2.27155	FGRRES_13277	-3.07631		FGRRES_03710	FGRRES_05223
FGRRES_15729_M	-2.27129	FGRRES_07895	-3.07396		FGRRES_03725	FGRRES_05271
FGRRES_09279	-2.26839	FGRRES_08435	-3.06676		FGRRES_03749_M	FGRRES_05275
FGRRES_07944_M	-2.26739	FGRRES_09078	-3.06581		FGRRES_03758	FGRRES_05323
FGRRES_08123	-2.26401	FGRRES_15828	-3.06494		FGRRES_03759	FGRRES_05371
FGRRES_15842	-2.26395	FGRRES_17639_M	-3.06395		FGRRES_03776_M	FGRRES_05453_M
FGRRES_01847	-2.26384	FGRRES_16113	-3.06132		FGRRES_03779	FGRRES_05476_M
FGRRES_03903	-2.26135	FGRRES_11697	-3.05636		FGRRES_03803_M	FGRRES_05547
FGRRES_16248	-2.26094	FGRRES_05974	-3.05418		FGRRES_03804	FGRRES_05577
FGRRES_08622	-2.25997	FGRRES_04709	-3.05408		FGRRES_03829	FGRRES_05706
FGRRES_10150	-2.25558	FGRRES_04570	-3.04291		FGRRES_03846	FGRRES_05739
FGRRES_12488	-2.25507	FGRRES_11457	-3.04031		FGRRES_03903	FGRRES_05749
FGRRES_03481	-2.24068	FGRRES_17630	-3.03615		FGRRES_03904	FGRRES_05758
FGRRES_10529	-2.23985	FGRRES_02077	-3.02816		FGRRES_03915	FGRRES_05790
FGRRES_16462	-2.23628	FGRRES_11023	-3.02775		FGRRES_03932	FGRRES_05809
FGRRES_08510	-2.21055	FGRRES_07567	-3.0218		FGRRES_03933	FGRRES_05811
FGRRES_09565	-2.20887	FGRRES_10513_M	-3.01816		FGRRES_03934_M	FGRRES_05816
FGRRES_13169	-2.20601	FGRRES_00588	-3.01439		FGRRES_03935	FGRRES_05818_M
FGRRES_04204	-2.204	FGRRES_00018	-3.0136		FGRRES_03936	FGRRES_05831
FGRRES_10069	-2.20164	FGRRES_00044	-3.00836		FGRRES_03946	FGRRES_05834_M
FGRRES_04930	-2.20092	FGRRES_11900	-3.00827		FGRRES_03951	FGRRES_05846
FGRRES_11272	-2.19911	FGRRES_13095	-3.00816		FGRRES_03966	FGRRES_05884
FGRRES_06509	-2.19416	FGRRES_03700	-3.00768		FGRRES_03988	FGRRES_05889
FGRRES_10995	-2.1937	FGRRES_06509	-2.99822		FGRRES_03997	FGRRES_05900
FGRRES_10495	-2.19015	FGRRES_05937	-2.99377		FGRRES_04009	FGRRES_05910
FGRRES_08473	-2.18739	FGRRES_03932	-2.99341		FGRRES_04012	FGRRES_05923
FGRRES_13948	-2.18684	FGRRES_04628_M	-2.99208		FGRRES_04015	FGRRES_05924
FGRRES_05793	-2.18461	FGRRES_13716	-2.99109		FGRRES_04023	FGRRES_05928
FGRRES_05471	-2.18276	FGRRES_04560	-2.98945		FGRRES_04042	FGRRES_05940
FGRRES_11602	-2.18253	FGRRES_05175_M	-2.97895		FGRRES_04043	FGRRES_05979
FGRRES_08562	-2.18155	FGRRES_07783	-2.96995		FGRRES_04055	FGRRES_06014
FGRRES_10211	-2.1771	FGRRES_09694	-2.95956		FGRRES_04068_M	FGRRES_06025
FGRRES_00017	-2.17642	FGRRES_01419	-2.95819		FGRRES_04070	FGRRES_06059
FGRRES_10609	-2.17439	FGRRES_02236	-2.95313		FGRRES_04071_M	FGRRES_06095
FGRRES_03402	-2.1671	FGRRES_03311	-2.95246		FGRRES_04083	FGRRES_06104
FGRRES_09054	-2.16568	FGRRES_09352_M	-2.94837		FGRRES_04087_M	FGRRES_06132
FGRRES_16607	-2.16563	FGRRES_07667	-2.9477		FGRRES_04094	FGRRES_06135
FGRRES_05472	-2.16456	FGRRES_01066	-2.94154		FGRRES_04102	FGRRES_06136
FGRRES_20382	-2.16174	FGRRES_08630	-2.94049		FGRRES_04117	FGRRES_06149
FGRRES_02262	-2.16136	FGRRES_16261	-2.93979		FGRRES_04130	FGRRES_06195
FGRRES_00470	-2.15567	FGRRES_09249	-2.93394		FGRRES_04157	FGRRES_06251
FGRRES_01144	-2.15181	FGRRES_00371	-2.92949		FGRRES_04160	FGRRES_06307
FGRRES_13089	-2.15106	FGRRES_07223	-2.92533		FGRRES_04161	FGRRES_06364
FGRRES_01289	-2.15035	FGRRES_12935	-2.91884		FGRRES_04178	FGRRES_06431
FGRRES_00071	-2.14899	FGRRES_03590	-2.91851		FGRRES_04181	FGRRES_06433
FGRRES_09836	-2.1488	FGRRES_15451	-2.91579		FGRRES_04182	FGRRES_06437_M
FGRRES_09311	-2.14851	FGRRES_02585	-2.91403		FGRRES_04193	FGRRES_06477
FGRRES_07377_M	-2.14195	FGRRES_04071_M	-2.91124		FGRRES_04196	FGRRES_06478
FGRRES_04370	-2.14192	FGRRES_03185	-2.90851		FGRRES_04199	FGRRES_06479
FGRRES_04087_M	-2.14085	FGRRES_05143	-2.90354		FGRRES_04204	FGRRES_06546_M
FGRRES_07969	-2.13793	FGRRES_01766	-2.90208		FGRRES_04208	FGRRES_06561
FGRRES_03581	-2.13353	FGRRES_05225	-2.9006		FGRRES_04278	FGRRES_06595_M
FGRRES_05458	-2.1308	FGRRES_05177	-2.89971		FGRRES_04286	FGRRES_06701
FGRRES_05292	-2.1277	FGRRES_04161	-2.89587		FGRRES_04287	FGRRES_06721
FGRRES_17057	-2.12448	FGRRES_17695	-2.8953		FGRRES_04288	FGRRES_06852
FGRRES_02221	-2.1241	FGRRES_08690	-2.89487		FGRRES_04299	FGRRES_06881_M
FGRRES_08458	-2.11949	FGRRES_02199	-2.87681		FGRRES_04306	FGRRES_06922
FGRRES_16257	-2.11227	FGRRES_03511	-2.87613		FGRRES_04309	FGRRES_07010
FGRRES_01717	-2.10808	FGRRES_04645_M	-2.87304		FGRRES_04313	FGRRES_07020
FGRRES_02025	-2.10706	FGRRES_03759	-2.87049		FGRRES_04317	FGRRES_07039
FGRRES_12548	-2.10701	FGRRES_12066	-2.86029		FGRRES_04350	FGRRES_07065_M
FGRRES_13095	-2.10444	FGRRES_02881_M	-2.8574		FGRRES_04353	FGRRES_07080_M
FGRRES_10496	-2.10141	FGRRES_09565	-2.85085		FGRRES_04368	FGRRES_07126_M
FGRRES_00703	-2.10035	FGRRES_15585	-2.84877		FGRRES_04369	FGRRES_07174
FGRRES_05908	-2.1002	FGRRES_15910	-2.84706		FGRRES_04370	FGRRES_07354
FGRRES_10472	-2.1002	FGRRES_02903	-2.84102		FGRRES_04378	FGRRES_07358
FGRRES_09599	-2.09987	FGRRES_13084	-2.84058		FGRRES_04425	FGRRES_07386
FGRRES_02902	-2.08246	FGRRES_08532	-2.83811		FGRRES_04434	FGRRES_07447
FGRRES_07946	-2.07795	FGRRES_09279	-2.83346		FGRRES_04457	FGRRES_07450
FGRRES_02641	-2.07771	FGRRES_02477_M	-2.8267		FGRRES_04468	FGRRES_07496_M
FGRRES_06423	-2.07182	FGRRES_04288	-2.82536		FGRRES_04511_M	FGRRES_07497
FGRRES_03683	-2.07174	FGRRES_04162	-2.81786		FGRRES_04512	FGRRES_07511
FGRRES_01141	-2.06603	FGRRES_16377	-2.81782		FGRRES_04560	FGRRES_07543
FGRRES_15919	-2.06364	FGRRES_10241	-2.81712		FGRRES_04570	FGRRES_07544
FGRRES_07640	-2.06344	FGRRES_03066_M	-2.81689		FGRRES_04611	FGRRES_07550
FGRRES_12933_M	-2.06031	FGRRES_02783	-2.81578		FGRRES_04614	FGRRES_07553
FGRRES_04378	-2.05934	FGRRES_01363	-2.81113		FGRRES_04628_M	FGRRES_07569
FGRRES_08222	-2.05552	FGRRES_01144	-2.79801		FGRRES_04645_M	FGRRES_07572
FGRRES_16912_M	-2.04973	FGRRES_16251	-2.79539		FGRRES_04655	FGRRES_07574_M
FGRRES_04761_M	-2.0493	FGRRES_07485	-2.78718		FGRRES_04709	FGRRES_07599
FGRRES_00018	-2.04181	FGRRES_17681_M	-2.78284		FGRRES_04731	FGRRES_07600
FGRRES_17235_M	-2.0395	FGRRES_12142	-2.78136		FGRRES_04732	FGRRES_07606
FGRRES_02117	-2.03754	FGRRES_08528	-2.78021		FGRRES_04757	FGRRES_07613
FGRRES_10608	-2.03715	FGRRES_04906	-2.77994		FGRRES_04760_M	FGRRES_07650
FGRRES_02827	-2.02606	FGRRES_04353	-2.77578		FGRRES_04761_M	FGRRES_07726
FGRRES_16062	-2.02473	FGRRES_10050	-2.77538		FGRRES_04888_M	FGRRES_07764
FGRRES_05143	-2.0246	FGRRES_05962	-2.77522		FGRRES_04916	FGRRES_07778
FGRRES_10969	-2.01974	FGRRES_09351	-2.76748		FGRRES_04917	FGRRES_07795
FGRRES_02477_M	-2.01337	FGRRES_10069	-2.76722		FGRRES_04930	FGRRES_07807
FGRRES_08220	-2.01213	FGRRES_16549	-2.76527		FGRRES_04943	FGRRES_07812_M
FGRRES_09060	-2.01201	FGRRES_03776_M	-2.76508		FGRRES_04986	FGRRES_07815
FGRRES_02063	-2.01139	FGRRES_12999	-2.76433		FGRRES_05015	FGRRES_07835
FGRRES_16407	-2.01083	FGRRES_06551_M	-2.76058		FGRRES_05026	FGRRES_07843
FGRRES_08554	-2.00892	FGRRES_11449	-2.75806		FGRRES_05031	FGRRES_07847
FGRRES_07243	-2.00791	FGRRES_11250	-2.75364		FGRRES_05035	FGRRES_07910
FGRRES_05177	-2.00663	FGRRES_06598	-2.74956		FGRRES_05044	FGRRES_07921
FGRRES_08459	-2.00465	FGRRES_03064_M	-2.74442		FGRRES_05045	FGRRES_08004_M
FGRRES_13716	-2.00408	FGRRES_08309	-2.74325		FGRRES_05064	FGRRES_08061_M
FGRRES_15955	-2.00198	FGRRES_13708	-2.74268		FGRRES_05079	FGRRES_08089
FGRRES_02851	-2.00189	FGRRES_08077	-2.7419		FGRRES_05119	FGRRES_08090_M
FGRRES_04196	-1.99823	FGRRES_06612	-2.7405		FGRRES_05143	FGRRES_08113_M
FGRRES_02634	-1.99294	FGRRES_01289	-2.73639		FGRRES_05154	FGRRES_08140
FGRRES_05031	-1.99147	FGRRES_15874	-2.73373		FGRRES_05156	FGRRES_08144
FGRRES_09289	-1.98921	FGRRES_04068_M	-2.73244		FGRRES_05164	FGRRES_08145
FGRRES_02677	-1.98647	FGRRES_05031	-2.72294		FGRRES_05175_M	FGRRES_08163_M
FGRRES_01836	-1.98598	FGRRES_08291	-2.71953		FGRRES_05176	FGRRES_08176
FGRRES_15749	-1.98405	FGRRES_08078	-2.71812		FGRRES_05177	FGRRES_08199
FGRRES_12380_M	-1.98244	FGRRES_07946	-2.71619		FGRRES_05190	FGRRES_08201
FGRRES_04917	-1.98085	FGRRES_01349	-2.71424		FGRRES_05225	FGRRES_08214
FGRRES_02521	-1.97665	FGRRES_01315	-2.71328		FGRRES_05290	FGRRES_08263
FGRRES_02008	-1.97522	FGRRES_15834_M	-2.71246		FGRRES_05292	FGRRES_08264
FGRRES_00572	-1.97437	FGRRES_09066	-2.71177		FGRRES_05294	FGRRES_08368_M
FGRRES_01315	-1.97208	FGRRES_13964	-2.71071		FGRRES_05357	FGRRES_08379
FGRRES_09053	-1.96975	FGRRES_09570	-2.70888		FGRRES_05374	FGRRES_08436
FGRRES_12345	-1.96854	FGRRES_04760_M	-2.7078		FGRRES_05397	FGRRES_08494
FGRRES_01177	-1.9673	FGRRES_15193	-2.70632		FGRRES_05407	FGRRES_08540
FGRRES_11457	-1.95823	FGRRES_10962	-2.70402		FGRRES_05441_M	FGRRES_08570
FGRRES_16514	-1.95658	FGRRES_16069	-2.70381		FGRRES_05442	FGRRES_08576
FGRRES_10116	-1.95059	FGRRES_01606	-2.70258		FGRRES_05446	FGRRES_08616
FGRRES_10747	-1.94958	FGRRES_01430	-2.70211		FGRRES_05458	FGRRES_08623_M
FGRRES_12178_M	-1.94794	FGRRES_01785	-2.69629		FGRRES_05471	FGRRES_08647
FGRRES_03184_M	-1.94274	FGRRES_04943	-2.69604		FGRRES_05472	FGRRES_08668
FGRRES_17404	-1.94059	FGRRES_13931	-2.6954		FGRRES_05475	FGRRES_08700
FGRRES_05190	-1.94028	FGRRES_08877	-2.69459		FGRRES_05481	FGRRES_08794
FGRRES_03779	-1.94016	FGRRES_00444	-2.69362		FGRRES_05525	FGRRES_08803
FGRRES_05723	-1.93995	FGRRES_05064	-2.69053		FGRRES_05527	FGRRES_08821
FGRRES_01450	-1.93854	FGRRES_06593	-2.68289		FGRRES_05568	FGRRES_08830
FGRRES_15784	-1.93796	FGRRES_11058	-2.68057		FGRRES_05579	FGRRES_08907
FGRRES_00287	-1.93652	FGRRES_03710	-2.67803		FGRRES_05589	FGRRES_08922
FGRRES_07775	-1.93607	FGRRES_16462	-2.67454		FGRRES_05593	FGRRES_08943
FGRRES_00196_M	-1.93434	FGRRES_04204	-2.67133		FGRRES_05597	FGRRES_08946
FGRRES_00299	-1.93154	FGRRES_10920	-2.671		FGRRES_05625	FGRRES_08965
FGRRES_16891	-1.92858	FGRRES_15919	-2.66574		FGRRES_05630_M	FGRRES_08968
FGRRES_00935	-1.9268	FGRRES_03856_M	-2.66324		FGRRES_05659	FGRRES_08983
FGRRES_06327	-1.92602	FGRRES_03803_M	-2.65904		FGRRES_05677	FGRRES_09008
FGRRES_05046	-1.92538	FGRRES_16376	-2.65864		FGRRES_05687	FGRRES_09025
FGRRES_02199	-1.92432	FGRRES_11770	-2.65771		FGRRES_05691	FGRRES_09032_M
FGRRES_06751	-1.92021	FGRRES_11979	-2.64423		FGRRES_05716_M	FGRRES_09038
FGRRES_07592	-1.91036	FGRRES_05397	-2.64353		FGRRES_05723	FGRRES_09083_M
FGRRES_11097	-1.90638	FGRRES_07663	-2.6387		FGRRES_05730	FGRRES_09086_M
FGRRES_03355	-1.90579	FGRRES_16426	-2.63821		FGRRES_05733	FGRRES_09087
FGRRES_00602	-1.90126	FGRRES_17711_17183_M	-2.63797		FGRRES_05737_M	FGRRES_09138
FGRRES_15875	-1.90069	FGRRES_06297	-2.63734		FGRRES_05793	FGRRES_09153_M
FGRRES_10795	-1.89894	FGRRES_12764	-2.63105		FGRRES_05841	FGRRES_09161
FGRRES_03243	-1.89731	FGRRES_12440	-2.62903		FGRRES_05843	FGRRES_09168
FGRRES_08504	-1.89422	FGRRES_05730	-2.62889		FGRRES_05852	FGRRES_09173
FGRRES_04160	-1.89109	FGRRES_00738	-2.62828		FGRRES_05890	FGRRES_09174
FGRRES_08687	-1.89057	FGRRES_01134	-2.62714		FGRRES_05903	FGRRES_09187
FGRRES_03311	-1.88796	FGRRES_06542_M	-2.62643		FGRRES_05921	FGRRES_09200
FGRRES_08240	-1.88729	FGRRES_06815_M	-2.62354		FGRRES_05937	FGRRES_09202
FGRRES_08532	-1.886	FGRRES_10116	-2.61895		FGRRES_05957	FGRRES_09205
FGRRES_04161	-1.88201	FGRRES_05410	-2.61856		FGRRES_05958	FGRRES_09252
FGRRES_00878	-1.87995	FGRRES_03749_M	-2.61478		FGRRES_05959_M	FGRRES_09270
FGRRES_11658	-1.87895	FGRRES_05472	-2.60993		FGRRES_05962	FGRRES_09304
FGRRES_05154	-1.87865	FGRRES_03804	-2.60626		FGRRES_05998	FGRRES_09337
FGRRES_04070	-1.87862	FGRRES_13426	-2.60255		FGRRES_06000	FGRRES_09344
FGRRES_16825	-1.87778	FGRRES_16768_M	-2.60213		FGRRES_06001	FGRRES_09350
FGRRES_04130	-1.87634	FGRRES_04130	-2.60042		FGRRES_06010	FGRRES_09356_M
FGRRES_01363	-1.87287	FGRRES_11244	-2.59261		FGRRES_06081	FGRRES_09408
FGRRES_06572	-1.87117	FGRRES_17247	-2.59033		FGRRES_06082	FGRRES_09439_M
FGRRES_17375	-1.87101	FGRRES_08398	-2.58414		FGRRES_06119	FGRRES_09441
FGRRES_10994	-1.87085	FGRRES_12322_M	-2.58249		FGRRES_06127_M	FGRRES_09459
FGRRES_15204	-1.87085	FGRRES_09039_M	-2.58226		FGRRES_06130	FGRRES_09468
FGRRES_03032	-1.8708	FGRRES_06370	-2.58083		FGRRES_06143	FGRRES_09595
FGRRES_08509	-1.86991	FGRRES_01350	-2.58006		FGRRES_06150	FGRRES_09650_M
FGRRES_03553	-1.86929	FGRRES_17055_M	-2.57894		FGRRES_06206	FGRRES_09670
FGRRES_09977	-1.86826	FGRRES_07160	-2.57777		FGRRES_06262	FGRRES_09681
FGRRES_16268	-1.86726	FGRRES_12269	-2.57714		FGRRES_06263	FGRRES_09682
FGRRES_10599	-1.86649	FGRRES_10472	-2.57391		FGRRES_06274	FGRRES_09684
FGRRES_01639	-1.86569	FGRRES_01341	-2.57296		FGRRES_06297	FGRRES_09685
FGRRES_05176	-1.86233	FGRRES_07891	-2.57002		FGRRES_06298	FGRRES_09707
FGRRES_17554_M	-1.86088	FGRRES_11455	-2.56972		FGRRES_06353	FGRRES_09727
FGRRES_10497_M	-1.85956	FGRRES_17666	-2.56722		FGRRES_06368	FGRRES_09799
FGRRES_10177	-1.85793	FGRRES_17632_B_M	-2.5613		FGRRES_06420	FGRRES_09826_M
FGRRES_11058	-1.8574	FGRRES_04370	-2.55872		FGRRES_06423	FGRRES_09833
FGRRES_09240	-1.85671	FGRRES_05514	-2.55747		FGRRES_06424	FGRRES_09896
FGRRES_17598	-1.85223	FGRRES_04313	-2.55681		FGRRES_06427	FGRRES_09959
FGRRES_02236	-1.8515	FGRRES_04378	-2.55422		FGRRES_06480	FGRRES_09971
FGRRES_16644	-1.84989	FGRRES_17383	-2.55143		FGRRES_06483	FGRRES_10086
FGRRES_00318	-1.84701	FGRRES_10048	-2.54974		FGRRES_06508	FGRRES_10100
FGRRES_06263	-1.84656	FGRRES_15784	-2.54944		FGRRES_06509	FGRRES_10101
FGRRES_07235	-1.84509	FGRRES_20274	-2.54787		FGRRES_06538	FGRRES_10102
FGRRES_10817	-1.84381	FGRRES_10142	-2.54731		FGRRES_06539	FGRRES_10113
FGRRES_15896	-1.84138	FGRRES_07564	-2.54719		FGRRES_06542_M	FGRRES_10158_M
FGRRES_08741	-1.83669	FGRRES_12869	-2.54575		FGRRES_06544	FGRRES_10172
FGRRES_03422	-1.83513	FGRRES_16161_M	-2.54173		FGRRES_06553	FGRRES_10224
FGRRES_09235	-1.83512	FGRRES_01964	-2.54077		FGRRES_06572	FGRRES_10230
FGRRES_02758	-1.83385	FGRRES_16064	-2.54019		FGRRES_06573	FGRRES_10260
FGRRES_06082	-1.83344	FGRRES_08058	-2.53898		FGRRES_06574	FGRRES_10263
FGRRES_04943	-1.8331	FGRRES_02087	-2.53893		FGRRES_06575	FGRRES_10277_8_M
FGRRES_16186	-1.83278	FGRRES_01694	-2.53654		FGRRES_06593	FGRRES_10279
FGRRES_07220	-1.8326	FGRRES_10429	-2.52982		FGRRES_06606	FGRRES_10311
FGRRES_08341	-1.82953	FGRRES_00351_M	-2.52799		FGRRES_06612	FGRRES_10341
FGRRES_00278	-1.82832	FGRRES_09563	-2.52624		FGRRES_06615	FGRRES_10343
FGRRES_10022	-1.82665	FGRRES_03946	-2.52193		FGRRES_06636	FGRRES_10349
FGRRES_07373	-1.82413	FGRRES_06822	-2.51799		FGRRES_06647	FGRRES_10352
FGRRES_06539	-1.82393	FGRRES_07908	-2.51635		FGRRES_06664	FGRRES_10371
FGRRES_16273_M	-1.82325	FGRRES_03014	-2.51399		FGRRES_06685_M	FGRRES_10392
FGRRES_13199	-1.82109	FGRRES_00786	-2.51115		FGRRES_06688	FGRRES_10396
FGRRES_04287	-1.81986	FGRRES_08386	-2.50848		FGRRES_06691	FGRRES_10432_M
FGRRES_09742	-1.81783	FGRRES_04905	-2.50814		FGRRES_06692	FGRRES_10437
FGRRES_08911	-1.81719	FGRRES_13838	-2.50807		FGRRES_06719	FGRRES_10448
FGRRES_08739_M	-1.8132	FGRRES_06010	-2.5063		FGRRES_06730	FGRRES_10464
FGRRES_10868	-1.81228	FGRRES_00765	-2.5042		FGRRES_06742_M	FGRRES_10470
FGRRES_09039_M	-1.81213	FGRRES_16273_M	-2.50058		FGRRES_06751	FGRRES_10506
FGRRES_07598	-1.81101	FGRRES_03554	-2.49969		FGRRES_06752	FGRRES_10540
FGRRES_04709	-1.81075	FGRRES_16800	-2.4991		FGRRES_06758	FGRRES_10545
FGRRES_03951	-1.80918	FGRRES_10808	-2.49824		FGRRES_06804	FGRRES_10555
FGRRES_09638	-1.8081	FGRRES_08123	-2.49346		FGRRES_06809	FGRRES_10558
FGRRES_11112	-1.80763	FGRRES_13830	-2.49191		FGRRES_06815_M	FGRRES_10569
FGRRES_02318	-1.80714	FGRRES_11044	-2.48818		FGRRES_06822	FGRRES_10573
FGRRES_05957	-1.80422	FGRRES_08548	-2.4846		FGRRES_06856	FGRRES_10585
FGRRES_02145	-1.80047	FGRRES_12495	-2.48445		FGRRES_06874	FGRRES_10601
FGRRES_07597	-1.79701	FGRRES_17618	-2.48236		FGRRES_06888	FGRRES_10603
FGRRES_06206	-1.79605	FGRRES_01279	-2.46918		FGRRES_06917	FGRRES_10694_M
FGRRES_07489	-1.79545	FGRRES_01177	-2.46551		FGRRES_06948	FGRRES_10695
FGRRES_17216	-1.79503	FGRRES_10606	-2.46033		FGRRES_06976	FGRRES_10728
FGRRES_12760	-1.79476	FGRRES_04117	-2.45825		FGRRES_06977	FGRRES_10783
FGRRES_05843	-1.79475	FGRRES_15428	-2.45434		FGRRES_07045	FGRRES_10825
FGRRES_06297	-1.79466	FGRRES_09235	-2.45378		FGRRES_07071	FGRRES_10855
FGRRES_03430	-1.79106	FGRRES_02844	-2.45196		FGRRES_07072_M	FGRRES_10893_M
FGRRES_01407	-1.7897	FGRRES_12380_M	-2.45151		FGRRES_07075_M	FGRRES_10919
FGRRES_03749_M	-1.78912	FGRRES_00321	-2.44858		FGRRES_07076	FGRRES_10953
FGRRES_05935	-1.78364	FGRRES_00898	-2.4475		FGRRES_07125	FGRRES_10967
FGRRES_11017	-1.7835	FGRRES_05026	-2.44655		FGRRES_07131	FGRRES_10978
FGRRES_02476	-1.78092	FGRRES_01006	-2.44403		FGRRES_07150	FGRRES_10997
FGRRES_15118	-1.78065	FGRRES_03758	-2.43831		FGRRES_07152	FGRRES_11005
FGRRES_04569	-1.78065	FGRRES_17044	-2.43761		FGRRES_07160	FGRRES_11029
FGRRES_16445	-1.78065	FGRRES_16268	-2.43469		FGRRES_07180_M	FGRRES_11043
FGRRES_06081	-1.77908	FGRRES_04908	-2.43037		FGRRES_07191	FGRRES_11046
FGRRES_03803_M	-1.7768	FGRRES_04983	-2.42898		FGRRES_07218	FGRRES_11059
FGRRES_04888_M	-1.7761	FGRRES_05291	-2.42837		FGRRES_07220	FGRRES_11067
FGRRES_02520	-1.77122	FGRRES_09122	-2.4268		FGRRES_07223	FGRRES_11076
FGRRES_01267	-1.76879	FGRRES_01959	-2.42451		FGRRES_07224	FGRRES_11077
FGRRES_13413	-1.76829	FGRRES_02521	-2.42378		FGRRES_07235	FGRRES_11106
FGRRES_00072	-1.76816	FGRRES_16792	-2.42259		FGRRES_07243	FGRRES_11110
FGRRES_09261	-1.76443	FGRRES_09035	-2.41777		FGRRES_07278	FGRRES_11116
FGRRES_11556	-1.76131	FGRRES_03191_M	-2.41369		FGRRES_07284	FGRRES_11156
FGRRES_15585	-1.76114	FGRRES_01301	-2.40753		FGRRES_07310	FGRRES_11162
FGRRES_05397	-1.76082	FGRRES_04070	-2.4071		FGRRES_07347	FGRRES_11167
FGRRES_01007	-1.76036	FGRRES_15914_M	-2.40632		FGRRES_07355	FGRRES_11178_M
FGRRES_07932	-1.75899	FGRRES_09335	-2.40479		FGRRES_07373	FGRRES_11181
FGRRES_16400	-1.75799	FGRRES_00299	-2.40101		FGRRES_07377_M	FGRRES_11210
FGRRES_10038	-1.75749	FGRRES_16210	-2.39927		FGRRES_07384	FGRRES_11251
FGRRES_01964	-1.75424	FGRRES_00276	-2.39792		FGRRES_07425	FGRRES_11275
FGRRES_08769	-1.7483	FGRRES_10670	-2.39356		FGRRES_07426	FGRRES_11281
FGRRES_08819	-1.74742	FGRRES_04196	-2.39268		FGRRES_07488	FGRRES_11282
FGRRES_01312	-1.74741	FGRRES_06730	-2.39245		FGRRES_07489	FGRRES_11287
FGRRES_06150	-1.74577	FGRRES_02026	-2.39139		FGRRES_07562	FGRRES_11315
FGRRES_09354	-1.74501	FGRRES_00797	-2.39024		FGRRES_07567	FGRRES_11335
FGRRES_05005	-1.73775	FGRRES_02752	-2.38486		FGRRES_07587	FGRRES_11349
FGRRES_03400	-1.73624	FGRRES_02677	-2.38403		FGRRES_07588	FGRRES_11350
FGRRES_02400	-1.73621	FGRRES_03211	-2.38246		FGRRES_07589	FGRRES_11363
FGRRES_17620	-1.73555	FGRRES_16938_M	-2.38233		FGRRES_07592	FGRRES_11371
FGRRES_04102	-1.73406	FGRRES_01065	-2.38037		FGRRES_07596	FGRRES_11372
FGRRES_00583	-1.72499	FGRRES_16693	-2.37813		FGRRES_07597	FGRRES_11377
FGRRES_01567	-1.72414	FGRRES_11292	-2.37349		FGRRES_07598	FGRRES_11380_M
FGRRES_09622	-1.7205	FGRRES_04901	-2.37229		FGRRES_07623	FGRRES_11401
FGRRES_01588	-1.71709	FGRRES_08312	-2.36997		FGRRES_07666	FGRRES_11407
FGRRES_13708	-1.71248	FGRRES_12178_M	-2.36768		FGRRES_07670	FGRRES_11410
FGRRES_03804	-1.71097	FGRRES_08252	-2.36766		FGRRES_07671	FGRRES_11411
FGRRES_09249	-1.70879	FGRRES_03516	-2.36763		FGRRES_07674	FGRRES_11477
FGRRES_06742_M	-1.70786	FGRRES_15990	-2.36433		FGRRES_07775	FGRRES_11478
FGRRES_07425	-1.70762	FGRRES_06082	-2.36232		FGRRES_07832	FGRRES_11492
FGRRES_10442	-1.70691	FGRRES_06917	-2.36208		FGRRES_07837	FGRRES_11543_M
FGRRES_04042	-1.70496	FGRRES_00523	-2.36192		FGRRES_07842	FGRRES_11562
FGRRES_04743	-1.70263	FGRRES_10167	-2.3617		FGRRES_07868	FGRRES_11576
FGRRES_02449	-1.70255	FGRRES_03245_M	-2.36043		FGRRES_07890	FGRRES_11613_M
FGRRES_06527	-1.70197	FGRRES_00900	-2.35751		FGRRES_07891	FGRRES_11817
FGRRES_02002	-1.69835	FGRRES_05852	-2.3568		FGRRES_07892_M	FGRRES_11905_M
FGRRES_10387	-1.69755	FGRRES_07045	-2.35458		FGRRES_07896	FGRRES_11995
FGRRES_16483	-1.69752	FGRRES_08122	-2.35319		FGRRES_07908	FGRRES_12078
FGRRES_10241	-1.69681	FGRRES_02641	-2.35185		FGRRES_07929	FGRRES_12096_7_M
FGRRES_08740	-1.6965	FGRRES_09806_M	-2.34887		FGRRES_07932	FGRRES_12109
FGRRES_05064	-1.69496	FGRRES_00586	-2.34852		FGRRES_07946	FGRRES_12114
FGRRES_03582	-1.69406	FGRRES_04580	-2.34727		FGRRES_07969	FGRRES_12123
FGRRES_07929	-1.69319	FGRRES_17289	-2.34693		FGRRES_08023	FGRRES_12207
FGRRES_16958_M	-1.69264	FGRRES_16891	-2.34474		FGRRES_08024	FGRRES_12330
FGRRES_12691	-1.69219	FGRRES_02078	-2.33667		FGRRES_08076	FGRRES_12370
FGRRES_09914	-1.6918	FGRRES_01059	-2.333		FGRRES_08077	FGRRES_12386
FGRRES_04434	-1.68857	FGRRES_01111	-2.3329		FGRRES_08078	FGRRES_12424
FGRRES_12796	-1.68651	FGRRES_03774	-2.33223		FGRRES_08079	FGRRES_12443
FGRRES_10922	-1.68596	FGRRES_01000	-2.33126		FGRRES_08081	FGRRES_12451
FGRRES_16016	-1.68449	FGRRES_06423	-2.33022		FGRRES_08122	FGRRES_12483_M
FGRRES_08024	-1.68351	FGRRES_17359	-2.32819		FGRRES_08123	FGRRES_12497
FGRRES_11232	-1.68348	FGRRES_05912	-2.32618		FGRRES_08172	FGRRES_12503
FGRRES_06688	-1.68348	FGRRES_03779	-2.32557		FGRRES_08220	FGRRES_12509
FGRRES_04015	-1.68306	FGRRES_07032	-2.32485		FGRRES_08221	FGRRES_12518
FGRRES_11825	-1.68251	FGRRES_06508	-2.32436		FGRRES_08222	FGRRES_12529
FGRRES_05962	-1.68218	FGRRES_10998	-2.32031		FGRRES_08240	FGRRES_12536
FGRRES_11991	-1.68024	FGRRES_10810	-2.31811		FGRRES_08253	FGRRES_12552
FGRRES_10808	-1.67999	FGRRES_09544	-2.31701		FGRRES_08285_M	FGRRES_12557
FGRRES_06691	-1.67935	FGRRES_17351	-2.31524		FGRRES_08290	FGRRES_12559
FGRRES_04560	-1.67929	FGRRES_03477	-2.31267		FGRRES_08325	FGRRES_12595_M
FGRRES_03191_M	-1.67678	FGRRES_06809	-2.3119		FGRRES_08337	FGRRES_12607
FGRRES_16229_M	-1.67671	FGRRES_11272	-2.31096		FGRRES_08338	FGRRES_12616
FGRRES_09297	-1.67389	FGRRES_09197	-2.30612		FGRRES_08341	FGRRES_12630
FGRRES_03838	-1.67242	FGRRES_15000	-2.305		FGRRES_08343	FGRRES_12671
FGRRES_12331	-1.67197	FGRRES_16260	-2.30395		FGRRES_08347	FGRRES_12693
FGRRES_16137	-1.66719	FGRRES_05375	-2.30355		FGRRES_08377	FGRRES_12704
FGRRES_00444	-1.66653	FGRRES_11200	-2.30313		FGRRES_08386	FGRRES_12711
FGRRES_07075_M	-1.6655	FGRRES_13715	-2.30241		FGRRES_08391	FGRRES_12746
FGRRES_06636	-1.6651	FGRRES_05958	-2.29926		FGRRES_08402	FGRRES_12815
FGRRES_04966	-1.66497	FGRRES_10387	-2.29352		FGRRES_08426	FGRRES_12816
FGRRES_11264	-1.66497	FGRRES_04986	-2.28739		FGRRES_08435	FGRRES_12820
FGRRES_04757	-1.66167	FGRRES_03639	-2.28727		FGRRES_08458	FGRRES_12861
FGRRES_06542_M	-1.6614	FGRRES_03565	-2.2861		FGRRES_08459	FGRRES_12919
FGRRES_17360	-1.65974	FGRRES_07868	-2.28464		FGRRES_08460	FGRRES_12921
FGRRES_16027	-1.65835	FGRRES_08737	-2.28385		FGRRES_08462	FGRRES_12940
FGRRES_02316	-1.65634	FGRRES_17324_M	-2.28219		FGRRES_08466	FGRRES_12966
FGRRES_04645_M	-1.65626	FGRRES_02905	-2.28128		FGRRES_08467	FGRRES_13025
FGRRES_05357	-1.65619	FGRRES_05624	-2.2812		FGRRES_08471	FGRRES_13048_M
FGRRES_05294	-1.65368	FGRRES_11555	-2.28095		FGRRES_08473	FGRRES_13162
FGRRES_06917	-1.64977	FGRRES_05793	-2.28095		FGRRES_08485	FGRRES_13196
FGRRES_05597	-1.6496	FGRRES_05936	-2.27881		FGRRES_08503	FGRRES_13200
FGRRES_10752	-1.64858	FGRRES_05737_M	-2.27716		FGRRES_08504	FGRRES_13209_M
FGRRES_01349	-1.64813	FGRRES_10149	-2.27544		FGRRES_08506	FGRRES_13210_M
FGRRES_17247	-1.64408	FGRRES_04160	-2.27399		FGRRES_08528	FGRRES_13252_16931_M
FGRRES_15003	-1.644	FGRRES_00469	-2.27251		FGRRES_08531	FGRRES_13262_3_M
FGRRES_05225	-1.6412	FGRRES_20197	-2.2713		FGRRES_08532	FGRRES_13289
FGRRES_07426	-1.63892	FGRRES_00599	-2.27073		FGRRES_08537	FGRRES_13319
FGRRES_04109	-1.63658	FGRRES_00475	-2.26983		FGRRES_08543	FGRRES_13408_M
FGRRES_00523	-1.63273	FGRRES_17220	-2.26892		FGRRES_08548	FGRRES_13422
FGRRES_16349	-1.63171	FGRRES_03587	-2.26757		FGRRES_08554	FGRRES_13444
FGRRES_17519	-1.63136	FGRRES_04181	-2.26757		FGRRES_08562	FGRRES_13483
FGRRES_10080	-1.63046	FGRRES_07384	-2.26602		FGRRES_08595	FGRRES_13491
FGRRES_17518	-1.63031	FGRRES_16575	-2.266		FGRRES_08630	FGRRES_13500_1_M
FGRRES_13979	-1.63023	FGRRES_16145	-2.26464		FGRRES_08633_M	FGRRES_13518
FGRRES_08325	-1.62852	FGRRES_01587	-2.26023		FGRRES_08667	FGRRES_13550
FGRRES_04055	-1.62821	FGRRES_02621_M	-2.25722		FGRRES_08669	FGRRES_13552
FGRRES_00469	-1.62758	FGRRES_10144	-2.25711		FGRRES_08682	FGRRES_13580
FGRRES_16017	-1.62699	FGRRES_08819	-2.25507		FGRRES_08690	FGRRES_13619
FGRRES_20012	-1.62634	FGRRES_02416	-2.25505		FGRRES_08694	FGRRES_13636
FGRRES_15940	-1.62384	FGRRES_07243	-2.24826		FGRRES_08737	FGRRES_13777
FGRRES_01324	-1.62069	FGRRES_05630_M	-2.24802		FGRRES_08739_M	FGRRES_13824
FGRRES_00765	-1.61966	FGRRES_04655	-2.24633		FGRRES_08740	FGRRES_13831
FGRRES_05079	-1.61939	FGRRES_08691	-2.24591		FGRRES_08741	FGRRES_13834
FGRRES_03237_M	-1.61634	FGRRES_11248	-2.24551		FGRRES_08743_M	FGRRES_13837
FGRRES_08978	-1.61572	FGRRES_08338	-2.23654		FGRRES_08769	FGRRES_13858
FGRRES_16970	-1.61056	FGRRES_00828	-2.23625		FGRRES_08809	FGRRES_13873_M
FGRRES_10810	-1.60938	FGRRES_00416	-2.23431		FGRRES_08810	FGRRES_13883
FGRRES_17086	-1.60866	FGRRES_01181	-2.23248		FGRRES_08819	FGRRES_13893
FGRRES_10785	-1.60649	FGRRES_03915	-2.22742		FGRRES_08844	FGRRES_13956
FGRRES_09863	-1.60528	FGRRES_13536	-2.22658		FGRRES_08849	FGRRES_13977
FGRRES_02621_M	-1.60491	FGRRES_10327	-2.22508		FGRRES_08877	FGRRES_14031_M
FGRRES_15741	-1.60458	FGRRES_04182	-2.21688		FGRRES_08978	FGRRES_15014
FGRRES_04986	-1.60418	FGRRES_10125	-2.214		FGRRES_08979	FGRRES_15177
FGRRES_10167	-1.6039	FGRRES_17491	-2.21199		FGRRES_09035	FGRRES_15201
FGRRES_02552	-1.60346	FGRRES_16350	-2.21123		FGRRES_09039_M	FGRRES_15235
FGRRES_03915	-1.60335	FGRRES_06262	-2.20915		FGRRES_09040	FGRRES_15267
FGRRES_07160	-1.60268	FGRRES_01163	-2.20682		FGRRES_09054	FGRRES_15331
FGRRES_02272	-1.59838	FGRRES_06150	-2.20315		FGRRES_09060	FGRRES_15580
FGRRES_11158	-1.59689	FGRRES_00921	-2.20188		FGRRES_09066	FGRRES_15650
FGRRES_15146	-1.59689	FGRRES_03997	-2.20101		FGRRES_09139_40_17163_M	FGRRES_15669_M
FGRRES_05841	-1.59664	FGRRES_08849	-2.20073		FGRRES_09155	FGRRES_15703
FGRRES_06420	-1.596	FGRRES_07969	-2.20031		FGRRES_09158	FGRRES_15704
FGRRES_10531	-1.59467	FGRRES_08188_M	-2.19448		FGRRES_09222	FGRRES_15713
FGRRES_08503	-1.59297	FGRRES_00390	-2.19417		FGRRES_09223	FGRRES_15722
FGRRES_08694	-1.58889	FGRRES_10243	-2.19384		FGRRES_09235	FGRRES_15730_M
FGRRES_04313	-1.58864	FGRRES_15916	-2.18998		FGRRES_09249	FGRRES_15757
FGRRES_13838	-1.58862	FGRRES_06373	-2.18821		FGRRES_09261	FGRRES_15803
FGRRES_04181	-1.5879	FGRRES_05691	-2.18716		FGRRES_09279	FGRRES_15807
FGRRES_05998	-1.58726	FGRRES_00935	-2.18357		FGRRES_09287	FGRRES_15808
FGRRES_10513_M	-1.58648	FGRRES_07154	-2.18123		FGRRES_09289	FGRRES_15810
FGRRES_20197	-1.58632	FGRRES_05374	-2.17767		FGRRES_09296	FGRRES_15812
FGRRES_15926	-1.58563	FGRRES_04237	-2.17756		FGRRES_09297	FGRRES_15847
FGRRES_10532	-1.58518	FGRRES_04888_M	-2.17729		FGRRES_09335	FGRRES_15856
FGRRES_03882	-1.58492	FGRRES_02807	-2.17723		FGRRES_09339	FGRRES_15862
FGRRES_10446	-1.58436	FGRRES_05308	-2.1766		FGRRES_09351	FGRRES_15894
FGRRES_00271	-1.58432	FGRRES_10080	-2.17595		FGRRES_09494	FGRRES_15895
FGRRES_02779	-1.58414	FGRRES_09059	-2.17219		FGRRES_09507	FGRRES_15904
FGRRES_04089	-1.58166	FGRRES_03400	-2.17031		FGRRES_09515	FGRRES_15912
FGRRES_12972_M	-1.58166	FGRRES_08875	-2.16995		FGRRES_09552	FGRRES_15946_M
FGRRES_12220	-1.58166	FGRRES_05579	-2.16991		FGRRES_09554	FGRRES_15948
FGRRES_12573	-1.58135	FGRRES_01149	-2.16856		FGRRES_09560	FGRRES_15959
FGRRES_03554	-1.57999	FGRRES_09830_M	-2.16601		FGRRES_09565	FGRRES_15969
FGRRES_06822	-1.57854	FGRRES_01594	-2.1653		FGRRES_09570	FGRRES_15984
FGRRES_00941	-1.57668	FGRRES_05998	-2.16507		FGRRES_09638	FGRRES_15986
FGRRES_05442	-1.57658	FGRRES_09638	-2.16449		FGRRES_09673	FGRRES_15989
FGRRES_11228	-1.57555	FGRRES_17375	-2.16308		FGRRES_09677	FGRRES_15992
FGRRES_05958	-1.57507	FGRRES_16955	-2.16257		FGRRES_09694	FGRRES_16031
FGRRES_09703_M	-1.5701	FGRRES_10496	-2.16127		FGRRES_09703_M	FGRRES_16032
FGRRES_13919	-1.5674	FGRRES_03582	-2.15829		FGRRES_09754	FGRRES_16033
FGRRES_04655	-1.56637	FGRRES_02002	-2.15747		FGRRES_09778	FGRRES_16045
FGRRES_03752_M	-1.56596	FGRRES_06977	-2.15495		FGRRES_09804	FGRRES_16073
FGRRES_05783	-1.56447	FGRRES_09703_M	-2.15492		FGRRES_09836	FGRRES_16093
FGRRES_10787	-1.56343	FGRRES_13723	-2.15202		FGRRES_09863	FGRRES_16098
FGRRES_03710	-1.56238	FGRRES_16606	-2.15091		FGRRES_09889	FGRRES_16155
FGRRES_08391	-1.56183	FGRRES_16504	-2.14826		FGRRES_09911	FGRRES_16169
FGRRES_05156	-1.56138	FGRRES_06572	-2.14618		FGRRES_09914	FGRRES_16174
FGRRES_07896	-1.56049	FGRRES_04023	-2.14477		FGRRES_09977	FGRRES_16175
FGRRES_04117	-1.56036	FGRRES_16041	-2.14476		FGRRES_09982	FGRRES_16180
FGRRES_16231	-1.56031	FGRRES_13199	-2.14215		FGRRES_09988	FGRRES_16191
FGRRES_03307	-1.56011	FGRRES_05716_M	-2.14011		FGRRES_10008	FGRRES_16198
FGRRES_07488	-1.55817	FGRRES_10321	-2.13507		FGRRES_10022	FGRRES_16211
FGRRES_16768_M	-1.55809	FGRRES_04042	-2.13492		FGRRES_10038	FGRRES_16212_M
FGRRES_01432	-1.55744	FGRRES_11111	-2.13082		FGRRES_10042	FGRRES_16223
FGRRES_03912	-1.55732	FGRRES_07489	-2.12929		FGRRES_10046	FGRRES_16232_M
FGRRES_02714	-1.55648	FGRRES_03640	-2.12928		FGRRES_10048	FGRRES_16255
FGRRES_07551	-1.55577	FGRRES_05024	-2.12625		FGRRES_10051	FGRRES_16266
FGRRES_02658	-1.55242	FGRRES_10090	-2.12443		FGRRES_10069	FGRRES_16275
FGRRES_04182	-1.54983	FGRRES_03544_M	-2.12344		FGRRES_10080	FGRRES_16279
FGRRES_15901	-1.5467	FGRRES_06119	-2.12272		FGRRES_10090	FGRRES_16286_M
FGRRES_10046	-1.54472	FGRRES_06424	-2.12118		FGRRES_10115	FGRRES_16293
FGRRES_06010	-1.54418	FGRRES_01747	-2.12031		FGRRES_10116	FGRRES_16294
FGRRES_04178	-1.54376	FGRRES_12306	-2.11813		FGRRES_10125	FGRRES_16299
FGRRES_06424	-1.54194	FGRRES_07284	-2.11761		FGRRES_10145	FGRRES_16300_M
FGRRES_00682	-1.54087	FGRRES_16076_M	-2.1173		FGRRES_10148	FGRRES_16305
FGRRES_09521	-1.53916	FGRRES_04193	-2.11704		FGRRES_10149	FGRRES_16356
FGRRES_07125	-1.53586	FGRRES_02400	-2.11548		FGRRES_10150	FGRRES_16360
FGRRES_03066_M	-1.53466	FGRRES_09222	-2.11522		FGRRES_10165	FGRRES_16384_5_M
FGRRES_09339	-1.53398	FGRRES_08467	-2.11443		FGRRES_10167	FGRRES_16388
FGRRES_11409	-1.53385	FGRRES_15095	-2.11373		FGRRES_10175	FGRRES_16411
FGRRES_01279	-1.53192	FGRRES_08172	-2.11266		FGRRES_10177	FGRRES_16418
FGRRES_04071_M	-1.53124	FGRRES_15963	-2.11036		FGRRES_10179	FGRRES_16420
FGRRES_13084	-1.53033	FGRRES_08473	-2.10835		FGRRES_10187	FGRRES_16430
FGRRES_05591	-1.5291	FGRRES_16204	-2.10721		FGRRES_10211	FGRRES_16433_M
FGRRES_07890	-1.52791	FGRRES_01352	-2.10654		FGRRES_10222	FGRRES_16461
FGRRES_01819_M	-1.52734	FGRRES_16402	-2.10452		FGRRES_10241	FGRRES_16466
FGRRES_10149	-1.52681	FGRRES_02084	-2.10229		FGRRES_10243	FGRRES_16476
FGRRES_15855_M	-1.52382	FGRRES_11967	-2.09926		FGRRES_10272	FGRRES_16533
FGRRES_02067_M	-1.52365	FGRRES_05244	-2.0975		FGRRES_10303	FGRRES_16539
FGRRES_05842	-1.52198	FGRRES_16336	-2.09541		FGRRES_10321	FGRRES_16560
FGRRES_05959_M	-1.52094	FGRRES_02019	-2.09271		FGRRES_10354	FGRRES_16584
FGRRES_06615	-1.51818	FGRRES_09040	-2.09223		FGRRES_10387	FGRRES_16625
FGRRES_16723	-1.51667	FGRRES_02520	-2.09066		FGRRES_10397	FGRRES_16659
FGRRES_01513	-1.51578	FGRRES_16394	-2.08904		FGRRES_10418	FGRRES_16687
FGRRES_20301	-1.51531	FGRRES_03518	-2.0866		FGRRES_10429	FGRRES_16724
FGRRES_07893	-1.51434	FGRRES_03904	-2.08269		FGRRES_10433	FGRRES_16741
FGRRES_06874	-1.5139	FGRRES_08595	-2.08177		FGRRES_10442	FGRRES_16746
FGRRES_12699	-1.51098	FGRRES_01199	-2.0801		FGRRES_10472	FGRRES_16846
FGRRES_04884_M	-1.51045	FGRRES_01592	-2.07981		FGRRES_10490	FGRRES_16869
FGRRES_05903	-1.51011	FGRRES_06719	-2.07964		FGRRES_10496	FGRRES_16871
FGRRES_01350	-1.50911	FGRRES_02714	-2.0792		FGRRES_10497_M	FGRRES_16875
FGRRES_02106_M	-1.50869	FGRRES_06856	-2.07913		FGRRES_10498	FGRRES_16886
FGRRES_17725	-1.50835	FGRRES_09863	-2.07843		FGRRES_10513_M	FGRRES_16895
FGRRES_02651	-1.50594	FGRRES_16353	-2.0769		FGRRES_10522	FGRRES_16897
FGRRES_04288	-1.50568	FGRRES_10853	-2.07564		FGRRES_10529	FGRRES_16904
FGRRES_15874	-1.50545	FGRRES_11602	-2.07332		FGRRES_10531	FGRRES_16905
FGRRES_06719	-1.50372	FGRRES_13017	-2.07239		FGRRES_10532	FGRRES_16909
FGRRES_15914_M	-1.50226	FGRRES_07929	-2.0716		FGRRES_10606	FGRRES_16917
FGRRES_06856	-1.50212	FGRRES_15034	-2.07123		FGRRES_10608	FGRRES_16919
FGRRES_16041	-1.49916	FGRRES_08158	-2.07019		FGRRES_10609	FGRRES_16921
FGRRES_09035	-1.49636	FGRRES_15955	-2.06374		FGRRES_10617	FGRRES_16964_M
FGRRES_17266	-1.4961	FGRRES_15845	-2.06339		FGRRES_10670	FGRRES_16967_M
FGRRES_08428	-1.49466	FGRRES_17337	-2.0629		FGRRES_10677	FGRRES_16968
FGRRES_00831	-1.49462	FGRRES_15960	-2.06032		FGRRES_10678	FGRRES_16989_M
FGRRES_08426	-1.49401	FGRRES_00653	-2.06027		FGRRES_10725	FGRRES_17012
FGRRES_03569	-1.49322	FGRRES_00453	-2.05809		FGRRES_10747	FGRRES_17016_M
FGRRES_17618	-1.48875	FGRRES_03933	-2.05396		FGRRES_10750	FGRRES_17026
FGRRES_05625	-1.48813	FGRRES_04824	-2.05386		FGRRES_10752	FGRRES_17027
FGRRES_17001	-1.48801	FGRRES_04911	-2.05311		FGRRES_10755	FGRRES_17038
FGRRES_05532	-1.4876	FGRRES_03190	-2.05217		FGRRES_10759	FGRRES_17083
FGRRES_13194	-1.48719	FGRRES_06990	-2.0513		FGRRES_10784	FGRRES_17087
FGRRES_00921	-1.4871	FGRRES_08466	-2.04821		FGRRES_10787	FGRRES_17094
FGRRES_04425	-1.48611	FGRRES_10817	-2.04769		FGRRES_10795	FGRRES_17102
FGRRES_16210	-1.48474	FGRRES_05903	-2.04622		FGRRES_10803	FGRRES_17116
FGRRES_17256	-1.48454	FGRRES_06081	-2.04594		FGRRES_10808	FGRRES_17136
FGRRES_07583	-1.48435	FGRRES_10272	-2.04531		FGRRES_10809	FGRRES_17153
FGRRES_10776_M	-1.48347	FGRRES_16546	-2.04375		FGRRES_10810	FGRRES_17162
FGRRES_01959	-1.48219	FGRRES_08706	-2.04249		FGRRES_10816	FGRRES_17172
FGRRES_07131	-1.48195	FGRRES_01498	-2.04176		FGRRES_10817	FGRRES_17177
FGRRES_02616	-1.48115	FGRRES_13641_M	-2.03749		FGRRES_10820	FGRRES_17204
FGRRES_13126	-1.48099	FGRRES_03903	-2.03749		FGRRES_10853	FGRRES_17212_3_M
FGRRES_02026	-1.48026	FGRRES_10211	-2.03489		FGRRES_10868	FGRRES_17243
FGRRES_03518	-1.47939	FGRRES_04999	-2.03321		FGRRES_10922	FGRRES_17249
FGRRES_09552	-1.47706	FGRRES_15741	-2.03302		FGRRES_10962	FGRRES_17271
FGRRES_16690_M	-1.46544	FGRRES_09560	-2.03278		FGRRES_10969	FGRRES_17314
FGRRES_17579	-1.4645	FGRRES_17266	-2.03192		FGRRES_10995	FGRRES_17323
FGRRES_07081	-1.46339	FGRRES_01595	-2.03036		FGRRES_11023	FGRRES_17350_M
FGRRES_17524	-1.4632	FGRRES_17659	-2.03012		FGRRES_11058	FGRRES_17364
FGRRES_05044	-1.46163	FGRRES_10497_M	-2.02751		FGRRES_11079_M	FGRRES_17371
FGRRES_12357	-1.46023	FGRRES_16483	-2.02743		FGRRES_11080	FGRRES_17372
FGRRES_02000	-1.45999	FGRRES_07888	-2.02688		FGRRES_11081	FGRRES_17377
FGRRES_13017	-1.4595	FGRRES_06439	-2.02501		FGRRES_11097	FGRRES_17398
FGRRES_00475	-1.45864	FGRRES_01283	-2.02442		FGRRES_11112	FGRRES_17436
FGRRES_08078	-1.45849	FGRRES_08337	-2.02359		FGRRES_11113	FGRRES_17461
FGRRES_04208	-1.45453	FGRRES_00271	-2.02133		FGRRES_11158	FGRRES_17472
FGRRES_02852	-1.45379	FGRRES_13874	-2.02085		FGRRES_11200	FGRRES_17476
FGRRES_01785	-1.45375	FGRRES_10148	-2.0207		FGRRES_11228	FGRRES_17477
FGRRES_07384	-1.45246	FGRRES_10354	-2.02068		FGRRES_11248	FGRRES_17481
FGRRES_03570_M	-1.45182	FGRRES_16248	-2.01864		FGRRES_11250	FGRRES_17509
FGRRES_04430	-1.45087	FGRRES_09914	-2.01825		FGRRES_11272	FGRRES_17520
FGRRES_10433	-1.45063	FGRRES_09677	-2.01678		FGRRES_11274	FGRRES_17533
FGRRES_07589	-1.45051	FGRRES_06804	-2.01639		FGRRES_11285	FGRRES_17546
FGRRES_00592	-1.44939	FGRRES_03936	-2.01549		FGRRES_11291	FGRRES_17547
FGRRES_12739	-1.44937	FGRRES_00974	-2.01547		FGRRES_11343	FGRRES_17555
FGRRES_01134	-1.44881	FGRRES_05081	-2.01533		FGRRES_11409	FGRRES_17571
FGRRES_06664	-1.44741	FGRRES_16608	-2.01527		FGRRES_11413	FGRRES_17580_B_M
FGRRES_06574	-1.44729	FGRRES_06206	-2.01482		FGRRES_11454	FGRRES_17640
FGRRES_04511_M	-1.44356	FGRRES_04306	-2.01279		FGRRES_11457	FGRRES_17656
FGRRES_09357_M	-1.44264	FGRRES_10049	-2.00887		FGRRES_11555	FGRRES_17658_M
FGRRES_13715	-1.44257	FGRRES_10177	-2.00841		FGRRES_11602	FGRRES_17662
FGRRES_03343	-1.4415	FGRRES_16514	-2.00821		FGRRES_11603	FGRRES_17665
FGRRES_15910	-1.4413	FGRRES_04287	-2.00768		FGRRES_11656	FGRRES_20042
FGRRES_05737_M	-1.43989	FGRRES_08818	-2.00754		FGRRES_11658	FGRRES_20049
FGRRES_02066	-1.43848	FGRRES_07623	-2.00519		FGRRES_11825	FGRRES_20102
FGRRES_05164	-1.43818	FGRRES_00596	-2.00376		FGRRES_11829	FGRRES_20132
FGRRES_01027	-1.43705	FGRRES_17287_M	-2.0028		FGRRES_11900	FGRRES_20143
FGRRES_15878	-1.43665	FGRRES_05721	-2.00139		FGRRES_11936	FGRRES_20146
FGRRES_05630_M	-1.43517	FGRRES_05442	-2.00072		FGRRES_11947	FGRRES_20153
FGRRES_00053	-1.43502	FGRRES_07660	-1.99881		FGRRES_11979	FGRRES_20228
FGRRES_04306	-1.4309	FGRRES_03829	-1.99863		FGRRES_11991	FGRRES_20304
FGRRES_05026	-1.4293	FGRRES_10175	-1.99826		FGRRES_12027	FGRRES_20305
FGRRES_00314	-1.42765	FGRRES_04278	-1.99742		FGRRES_12040_1_M	FGRRES_20314
FGRRES_10111	-1.42723	FGRRES_04930	-1.99724		FGRRES_12043	FGRRES_20319
FGRRES_06480	-1.42675	FGRRES_04207	-1.99641		FGRRES_12178_M	FGRRES_20329
FGRRES_13412	-1.42663	FGRRES_15003	-1.99634		FGRRES_12269	FGRRES_20330
FGRRES_04380	-1.42571	FGRRES_08543	-1.99603		FGRRES_12322_M	FGRRES_20333
FGRRES_06143	-1.42272	FGRRES_02598	-1.99517		FGRRES_12331
FGRRES_03542_M	-1.41916	FGRRES_16695	-1.99444		FGRRES_12357
FGRRES_16845	-1.41802	FGRRES_00849	-1.99312		FGRRES_12358
FGRRES_01163	-1.41616	FGRRES_06324	-1.99311		FGRRES_12380_M
FGRRES_00797	-1.41569	FGRRES_06810	-1.98611		FGRRES_12440
FGRRES_16612	-1.41499	FGRRES_08332	-1.98518		FGRRES_12488
FGRRES_02433	-1.41319	FGRRES_07589	-1.98416		FGRRES_12495
FGRRES_20274	-1.4129	FGRRES_11114	-1.98241		FGRRES_12548
FGRRES_16336	-1.41155	FGRRES_02738	-1.98199		FGRRES_12691
FGRRES_09982	-1.41133	FGRRES_01267	-1.98056		FGRRES_12739
FGRRES_02635	-1.4112	FGRRES_07299	-1.97965		FGRRES_12760
FGRRES_17179	-1.40923	FGRRES_00183	-1.97959		FGRRES_12764
FGRRES_01596	-1.40852	FGRRES_08347	-1.97761		FGRRES_12821
FGRRES_08667	-1.4062	FGRRES_05407	-1.97631		FGRRES_12850
FGRRES_11023	-1.40529	FGRRES_07073	-1.97469		FGRRES_12869
FGRRES_12495	-1.40467	FGRRES_15896	-1.9735		FGRRES_12872
FGRRES_04286	-1.40434	FGRRES_05957	-1.97258		FGRRES_12882
FGRRES_10803	-1.40428	FGRRES_08464	-1.97235		FGRRES_12908
FGRRES_03257	-1.40236	FGRRES_11386	-1.97093		FGRRES_12935
FGRRES_08077	-1.40173	FGRRES_00808	-1.97042		FGRRES_12970_M
FGRRES_10853	-1.40166	FGRRES_11825	-1.96851		FGRRES_13017
FGRRES_15846	-1.40165	FGRRES_00226	-1.96743		FGRRES_13084
FGRRES_10175	-1.4016	FGRRES_02658	-1.96485		FGRRES_13089
FGRRES_09805	-1.40049	FGRRES_06000	-1.96058		FGRRES_13095
FGRRES_00276	-1.3997	FGRRES_08978	-1.95304		FGRRES_13106_16799_M
FGRRES_01813	-1.39933	FGRRES_02018	-1.9502		FGRRES_13110
FGRRES_13003	-1.39933	FGRRES_10042	-1.9484		FGRRES_13127
FGRRES_08337	-1.39796	FGRRES_09889	-1.9483		FGRRES_13137
FGRRES_10354	-1.39754	FGRRES_08385	-1.94818		FGRRES_13185
FGRRES_01005	-1.39675	FGRRES_03080	-1.9439		FGRRES_13194
FGRRES_05733	-1.39674	FGRRES_03502_M	-1.94192		FGRRES_13197
FGRRES_07671	-1.39458	FGRRES_05687	-1.94136		FGRRES_13199
FGRRES_01845	-1.39376	FGRRES_01866	-1.93884		FGRRES_13426
FGRRES_16376	-1.39206	FGRRES_02906	-1.93867		FGRRES_13470_1_M
FGRRES_02434	-1.39121	FGRRES_01179	-1.93825		FGRRES_13638_M
FGRRES_08055	-1.38984	FGRRES_08694	-1.93797		FGRRES_13708
FGRRES_06730	-1.38921	FGRRES_16017	-1.93465		FGRRES_13715
FGRRES_06619	-1.38871	FGRRES_20360	-1.93428		FGRRES_13716
FGRRES_07493	-1.38615	FGRRES_05733	-1.93093		FGRRES_13829
FGRRES_16693	-1.38381	FGRRES_08735	-1.9304		FGRRES_13838
FGRRES_07183	-1.38365	FGRRES_17257_M	-1.93021		FGRRES_13888
FGRRES_01595	-1.38275	FGRRES_00184	-1.92508		FGRRES_13931
FGRRES_06890	-1.38184	FGRRES_02092	-1.92368		FGRRES_13962
FGRRES_01026	-1.38067	FGRRES_09691	-1.91976		FGRRES_13963
FGRRES_02569	-1.37987	FGRRES_07390	-1.91954		FGRRES_13964
FGRRES_00538	-1.37934	FGRRES_07373	-1.91948		FGRRES_13979
FGRRES_09589	-1.37823	FGRRES_05294	-1.91757		FGRRES_15000
FGRRES_05525	-1.37791	FGRRES_02233	-1.91739		FGRRES_15003
FGRRES_12850	-1.37783	FGRRES_15879	-1.91672		FGRRES_15095
FGRRES_17681_M	-1.37777	FGRRES_07315	-1.91426		FGRRES_15104
FGRRES_04309	-1.37707	FGRRES_07418	-1.91308		FGRRES_15193
FGRRES_01142	-1.37511	FGRRES_05990	-1.91178		FGRRES_15428
FGRRES_17383	-1.37428	FGRRES_01950_M	-1.90953		FGRRES_15571
FGRRES_01199	-1.37287	FGRRES_10190	-1.90872		FGRRES_15585
FGRRES_16504	-1.37214	FGRRES_16166	-1.90721		FGRRES_15673_M
FGRRES_06977	-1.37055	FGRRES_10170	-1.90409		FGRRES_15680_M
FGRRES_12869	-1.36965	FGRRES_09726_M	-1.90389		FGRRES_15729_M
FGRRES_06508	-1.36928	FGRRES_05057	-1.90075		FGRRES_15741
FGRRES_10115	-1.36867	FGRRES_08421_M	-1.89967		FGRRES_15749
FGRRES_09450_M	-1.36816	FGRRES_00887	-1.89934		FGRRES_15773
FGRRES_06298	-1.36792	FGRRES_13350	-1.89783		FGRRES_15782
FGRRES_09287	-1.36376	FGRRES_07674	-1.89775		FGRRES_15784
FGRRES_04199	-1.36282	FGRRES_08667	-1.89749		FGRRES_15834_M
FGRRES_11408	-1.36232	FGRRES_09500	-1.89581		FGRRES_15842
FGRRES_03212	-1.36143	FGRRES_09339	-1.89549		FGRRES_15845
FGRRES_08531	-1.3596	FGRRES_00449	-1.89511		FGRRES_15855_M
FGRRES_16007	-1.35818	FGRRES_00695	-1.89481		FGRRES_15874
FGRRES_16086	-1.35779	FGRRES_04998	-1.89312		FGRRES_15875
FGRRES_02309	-1.35779	FGRRES_08485	-1.89296		FGRRES_15879
FGRRES_13197	-1.35747	FGRRES_02699	-1.89214		FGRRES_15896
FGRRES_00371	-1.35697	FGRRES_02008	-1.89046		FGRRES_15910
FGRRES_16394	-1.35619	FGRRES_00422	-1.88908		FGRRES_15914_M
FGRRES_08690	-1.3543	FGRRES_03951	-1.88613		FGRRES_15919
FGRRES_08528	-1.3539	FGRRES_04326	-1.88501		FGRRES_15926
FGRRES_10168	-1.35312	FGRRES_00260	-1.88459		FGRRES_15930
FGRRES_14003_M	-1.35264	FGRRES_10179	-1.88301		FGRRES_15955
FGRRES_16449	-1.35171	FGRRES_06888	-1.88258		FGRRES_15960
FGRRES_20360	-1.35169	FGRRES_03344_M	-1.88076		FGRRES_15990
FGRRES_11274	-1.35146	FGRRES_11603	-1.87886		FGRRES_16007
FGRRES_06676	-1.35131	FGRRES_00689	-1.87818		FGRRES_16013
FGRRES_04119	-1.35073	FGRRES_10433	-1.87811		FGRRES_16016
FGRRES_15104	-1.35049	FGRRES_17004	-1.87777		FGRRES_16017
FGRRES_01854	-1.3495	FGRRES_04015	-1.8776		FGRRES_16026
FGRRES_10042	-1.34924	FGRRES_00768	-1.87743		FGRRES_16027
FGRRES_08285_M	-1.34893	FGRRES_11187	-1.87698		FGRRES_16041
FGRRES_08377	-1.34879	FGRRES_16116	-1.8766		FGRRES_16069
FGRRES_08386	-1.34675	FGRRES_03978	-1.87521		FGRRES_16137
FGRRES_01594	-1.34511	FGRRES_05359	-1.87497		FGRRES_16145
FGRRES_07459	-1.34412	FGRRES_04309	-1.87422		FGRRES_16146
FGRRES_08543	-1.34157	FGRRES_08399_M	-1.87389		FGRRES_16176
FGRRES_10118	-1.34012	FGRRES_02700	-1.87281		FGRRES_16186
FGRRES_05119	-1.33816	FGRRES_00663	-1.87118		FGRRES_16204
FGRRES_12871_M	-1.33776	FGRRES_04102	-1.86771		FGRRES_16210
FGRRES_06068	-1.33772	FGRRES_09562	-1.86668		FGRRES_16229_M
FGRRES_07623	-1.33742	FGRRES_08807	-1.86641		FGRRES_16245
FGRRES_02522	-1.33625	FGRRES_06821	-1.86624		FGRRES_16248
FGRRES_03427	-1.33573	FGRRES_12488	-1.8656		FGRRES_16251
FGRRES_07284	-1.33498	FGRRES_00270	-1.86511		FGRRES_16268
FGRRES_11291	-1.33391	FGRRES_11246	-1.86449		FGRRES_16273_M
FGRRES_16753	-1.3327	FGRRES_17584	-1.86398		FGRRES_16281
FGRRES_06815_M	-1.33222	FGRRES_10389	-1.86292		FGRRES_16336
FGRRES_16204	-1.33166	FGRRES_08520	-1.86245		FGRRES_16340_M
FGRRES_10223	-1.32899	FGRRES_02882	-1.86171		FGRRES_16349
FGRRES_09296	-1.32862	FGRRES_11946	-1.86017		FGRRES_16376
FGRRES_09507	-1.32838	FGRRES_08341	-1.85968		FGRRES_16377
FGRRES_04615	-1.3275	FGRRES_04468	-1.85943		FGRRES_16387
FGRRES_02328	-1.32705	FGRRES_06414	-1.85869		FGRRES_16394
FGRRES_08466	-1.32632	FGRRES_07072_M	-1.85841		FGRRES_16426
FGRRES_00737	-1.32625	FGRRES_00118	-1.85765		FGRRES_16445
FGRRES_06575	-1.32528	FGRRES_11064	-1.85751		FGRRES_16449
FGRRES_11829	-1.32386	FGRRES_02561	-1.8572		FGRRES_16462
FGRRES_07782_M	-1.32291	FGRRES_06613	-1.85674		FGRRES_16483
FGRRES_15930	-1.3222	FGRRES_08424_M	-1.85236		FGRRES_16504
FGRRES_10008	-1.32177	FGRRES_05190	-1.85207		FGRRES_16509_M
FGRRES_01086	-1.32174	FGRRES_16612	-1.85086		FGRRES_16514
FGRRES_11555	-1.32172	FGRRES_05125	-1.8502		FGRRES_16536
FGRRES_01254	-1.32143	FGRRES_01969	-1.84834		FGRRES_16546
FGRRES_08849	-1.31909	FGRRES_08460	-1.84703		FGRRES_16549
FGRRES_08290	-1.31902	FGRRES_04083	-1.84693		FGRRES_16606
FGRRES_11467	-1.31875	FGRRES_00292	-1.84588		FGRRES_16607
FGRRES_08688_M	-1.31801	FGRRES_10787	-1.84088		FGRRES_16612
FGRRES_04068_M	-1.31747	FGRRES_10000	-1.84024		FGRRES_16633
FGRRES_04278	-1.31702	FGRRES_07932	-1.83909		FGRRES_16644
FGRRES_11412	-1.31685	FGRRES_05095	-1.83802		FGRRES_16693
FGRRES_07837	-1.31673	FGRRES_17207	-1.83779		FGRRES_16695
FGRRES_05413	-1.31569	FGRRES_11936	-1.83612		FGRRES_16723
FGRRES_16069	-1.31562	FGRRES_17216	-1.83088		FGRRES_16733
FGRRES_00270	-1.31519	FGRRES_04074	-1.82701		FGRRES_16753
FGRRES_07180_M	-1.31459	FGRRES_05845	-1.827		FGRRES_16767
FGRRES_04023	-1.31448	FGRRES_17360	-1.82556		FGRRES_16768_M
FGRRES_09723	-1.31417	FGRRES_07249_M	-1.82533		FGRRES_16772
FGRRES_11888	-1.31377	FGRRES_01499	-1.82494		FGRRES_16777
FGRRES_10549	-1.31364	FGRRES_04557_M	-1.82273		FGRRES_16800
FGRRES_10809	-1.31332	FGRRES_10038	-1.82139		FGRRES_16803
FGRRES_05730	-1.31329	FGRRES_05164	-1.82136		FGRRES_16816_M
FGRRES_02240	-1.31224	FGRRES_06375	-1.81827		FGRRES_16825
FGRRES_12680	-1.31199	FGRRES_04242	-1.81817		FGRRES_16891
FGRRES_11657	-1.31016	FGRRES_00033	-1.81722		FGRRES_16912_M
FGRRES_01837	-1.30986	FGRRES_05698	-1.81684		FGRRES_16955
FGRRES_11936	-1.30941	FGRRES_04105	-1.81568		FGRRES_16958_M
FGRRES_07424	-1.30668	FGRRES_17206	-1.81442		FGRRES_17001
FGRRES_02495	-1.30491	FGRRES_01765	-1.81408		FGRRES_17049
FGRRES_06578	-1.304	FGRRES_03282	-1.81313		FGRRES_17055_M
FGRRES_00887	-1.30128	FGRRES_06353	-1.81246		FGRRES_17057
FGRRES_01010	-1.30062	FGRRES_09673	-1.81201		FGRRES_17179
FGRRES_07116	-1.29979	FGRRES_07457	-1.81127		FGRRES_17216
FGRRES_09952	-1.29893	FGRRES_03818	-1.81118		FGRRES_17247
FGRRES_08829	-1.2986	FGRRES_02106_M	-1.8105		FGRRES_17257_M
FGRRES_04941	-1.29828	FGRRES_12821	-1.80942		FGRRES_17266
FGRRES_16251	-1.29827	FGRRES_06855	-1.8083		FGRRES_17287_M
FGRRES_01311	-1.29818	FGRRES_06647	-1.80743		FGRRES_17318
FGRRES_05716_M	-1.29794	FGRRES_01358	-1.80731		FGRRES_17324_M
FGRRES_15000	-1.29575	FGRRES_01870	-1.80713		FGRRES_17326
FGRRES_01162	-1.29507	FGRRES_07055	-1.80661		FGRRES_17337
FGRRES_06948	-1.29383	FGRRES_16226	-1.80549		FGRRES_17360
FGRRES_17584	-1.29264	FGRRES_04881_M	-1.80531		FGRRES_17375
FGRRES_04369	-1.29246	FGRRES_00831	-1.8053		FGRRES_17383
FGRRES_13946	-1.29232	FGRRES_08273	-1.80527		FGRRES_17402
FGRRES_11979	-1.29031	FGRRES_17725	-1.8052		FGRRES_17404
FGRRES_10243	-1.28922	FGRRES_10036	-1.80491		FGRRES_17491
FGRRES_16245	-1.2881	FGRRES_10187	-1.80319		FGRRES_17518
FGRRES_05594	-1.28795	FGRRES_01150	-1.80109		FGRRES_17549
FGRRES_00814	-1.28788	FGRRES_02531	-1.80096		FGRRES_17554_M
FGRRES_13611_M	-1.28736	FGRRES_06606	-1.80038		FGRRES_17579
FGRRES_09158	-1.28653	FGRRES_00052	-1.79977		FGRRES_17584
FGRRES_00900	-1.28572	FGRRES_06288_M	-1.79869		FGRRES_17598
FGRRES_07562	-1.28418	FGRRES_16229_M	-1.79391		FGRRES_17618
FGRRES_03590	-1.28291	FGRRES_01083	-1.79281		FGRRES_17620
FGRRES_08358	-1.28022	FGRRES_02758	-1.79177		FGRRES_17630
FGRRES_09621	-1.27956	FGRRES_07347	-1.79117		FGRRES_17681_M
FGRRES_00406	-1.27902	FGRRES_16387	-1.79029		FGRRES_17695
FGRRES_02882	-1.27885	FGRRES_01567	-1.79029		FGRRES_17725
FGRRES_17403	-1.2782	FGRRES_06263	-1.7896		FGRRES_20012
FGRRES_15918	-1.2782	FGRRES_13119	-1.78894		FGRRES_20115
FGRRES_10750	-1.27761	FGRRES_02651	-1.78563		FGRRES_20170
FGRRES_17565	-1.27716	FGRRES_05677	-1.78552		FGRRES_20197
FGRRES_03904	-1.27598	FGRRES_06751	-1.7854		FGRRES_20231
FGRRES_00353	-1.27432	FGRRES_20249	-1.78086		FGRRES_20274
FGRRES_05568	-1.27332	FGRRES_06113	-1.78076		FGRRES_20301
FGRRES_07076	-1.27312	FGRRES_08740	-1.77974		FGRRES_20360
FGRRES_10187	-1.27246	FGRRES_02686	-1.77642		FGRRES_20382
FGRRES_05829	-1.27242	FGRRES_11132	-1.77642
FGRRES_05527	-1.27195	FGRRES_06325	-1.77602
FGRRES_02752	-1.27178	FGRRES_02918	-1.7754
FGRRES_09367	-1.27174	FGRRES_06742_M	-1.77515
FGRRES_00257	-1.27163	FGRRES_06874	-1.77304
FGRRES_05738	-1.27103	FGRRES_17653	-1.77201
FGRRES_15782	-1.26972	FGRRES_04425	-1.77078
FGRRES_01364	-1.26914	FGRRES_16217	-1.77018
FGRRES_08122	-1.26857	FGRRES_02016	-1.76787
FGRRES_05045	-1.26821	FGRRES_10304	-1.76765
FGRRES_05407	-1.26697	FGRRES_11409	-1.76725
FGRRES_01301	-1.26523	FGRRES_06685_M	-1.76671
FGRRES_12440	-1.26421	FGRRES_16449	-1.76236
FGRRES_04997	-1.26304	FGRRES_02627_M	-1.76128
FGRRES_05872	-1.26127	FGRRES_06483	-1.76076
FGRRES_06497	-1.26125	FGRRES_00314	-1.76024
FGRRES_06537	-1.25975	FGRRES_09020	-1.7594
FGRRES_02233	-1.25907	FGRRES_02455	-1.75894
FGRRES_02803	-1.25872	FGRRES_13421	-1.75759
FGRRES_17695	-1.25668	FGRRES_01332	-1.75476
FGRRES_01111	-1.25532	FGRRES_07075_M	-1.75464
FGRRES_09560	-1.25475	FGRRES_10028	-1.75444
FGRRES_16633	-1.25438	FGRRES_11878_M	-1.75385
FGRRES_10429	-1.25241	FGRRES_17549	-1.75327
FGRRES_16505	-1.25223	FGRRES_00365	-1.75244
FGRRES_15990	-1.2514	FGRRES_13194	-1.75156
FGRRES_05400	-1.2514	FGRRES_02904	-1.75147
FGRRES_12348	-1.2514	FGRRES_02779	-1.75111
FGRRES_07223	-1.24974	FGRRES_02022	-1.74874
FGRRES_00298	-1.24967	FGRRES_02434	-1.74712
FGRRES_00663	-1.24949	FGRRES_13464	-1.74674
FGRRES_17337	-1.24937	FGRRES_10061	-1.74369
FGRRES_10272	-1.24868	FGRRES_06664	-1.74298
FGRRES_15095	-1.24749	FGRRES_10522	-1.74097
FGRRES_10418	-1.24506	FGRRES_05154	-1.74003
FGRRES_04043	-1.24416	FGRRES_00618	-1.73938
FGRRES_02531	-1.24222	FGRRES_00054	-1.73881
FGRRES_00365	-1.24208	FGRRES_01401	-1.73815
FGRRES_10725	-1.23891	FGRRES_11309	-1.73661
FGRRES_02415	-1.23886	FGRRES_17404	-1.7365
FGRRES_06482	-1.23776	FGRRES_08131	-1.73529
FGRRES_05687	-1.23733	FGRRES_07271	-1.73503
FGRRES_03759	-1.23714	FGRRES_08692_M	-1.73265
FGRRES_02783	-1.23642	FGRRES_02355	-1.73166
FGRRES_09889	-1.23614	FGRRES_01102	-1.73095
FGRRES_01571	-1.23448	FGRRES_20339	-1.73044
FGRRES_12872	-1.23266	FGRRES_12615	-1.72722
FGRRES_16800	-1.23107	FGRRES_13654_M	-1.7271
FGRRES_17491	-1.23097	FGRRES_05070	-1.72662
FGRRES_07833	-1.22964	FGRRES_00883	-1.72637
FGRRES_09969	-1.22885	FGRRES_05525	-1.72636
FGRRES_02125	-1.22847	FGRRES_12021	-1.72606
FGRRES_00407	-1.22837	FGRRES_02489	-1.72412
FGRRES_06213	-1.22828	FGRRES_06586	-1.72395
FGRRES_09040	-1.22775	FGRRES_16686	-1.72319
FGRRES_00786	-1.22767	FGRRES_17518	-1.72234
FGRRES_05890	-1.22759	FGRRES_16146	-1.72144
FGRRES_01744	-1.22719	FGRRES_00152	-1.72081
FGRRES_15845	-1.22597	FGRRES_00703	-1.72059
FGRRES_08661	-1.22578	FGRRES_16829	-1.71951
FGRRES_00207	-1.22553	FGRRES_02495	-1.7188
FGRRES_16695	-1.22346	FGRRES_01070_M	-1.71647
FGRRES_02471	-1.22221	FGRRES_10008	-1.71551
FGRRES_08194	-1.22142	FGRRES_07071	-1.71359
FGRRES_10872	-1.22142	FGRRES_00398	-1.71336
FGRRES_20211	-1.22142	FGRRES_02733	-1.71309
FGRRES_13051	-1.22142	FGRRES_04404	-1.71259
FGRRES_04083	-1.22129	FGRRES_10259	-1.71203
FGRRES_09093	-1.2202	FGRRES_08325	-1.71163
FGRRES_07045	-1.21868	FGRRES_10009	-1.71076
FGRRES_09673	-1.21693	FGRRES_10809	-1.71074
FGRRES_04193	-1.21677	FGRRES_08806	-1.70984
FGRRES_13839	-1.21427	FGRRES_06165	-1.70933
FGRRES_09554	-1.21382	FGRRES_01852	-1.70909
FGRRES_04454	-1.21338	FGRRES_02237	-1.70837
FGRRES_16426	-1.21267	FGRRES_06759	-1.70749
FGRRES_05579	-1.21211	FGRRES_03279	-1.70697
FGRRES_00856	-1.20926	FGRRES_01141	-1.70677
FGRRES_09940	-1.20899	FGRRES_07224	-1.70561
FGRRES_00642	-1.20802	FGRRES_11957	-1.70222
FGRRES_03281	-1.2077	FGRRES_02698	-1.70187
FGRRES_06804	-1.20764	FGRRES_02709	-1.70136
FGRRES_16145	-1.20738	FGRRES_07220	-1.69696
FGRRES_16277	-1.20613	FGRRES_04150	-1.69685
FGRRES_09639	-1.20573	FGRRES_01895	-1.69383
FGRRES_09224	-1.20524	FGRRES_16013	-1.69331
FGRRES_08595	-1.20394	FGRRES_08931	-1.69303
FGRRES_07227	-1.20308	FGRRES_16445	-1.69298
FGRRES_01352	-1.20139	FGRRES_00583	-1.6922
FGRRES_08472	-1.20028	FGRRES_07671	-1.68944
FGRRES_02320	-1.20024	FGRRES_16143	-1.68853
FGRRES_02881_M	-1.19971	FGRRES_05612	-1.68818
FGRRES_10962	-1.19963	FGRRES_08996	-1.6881
FGRRES_07412	-1.19949	FGRRES_05531	-1.68766
FGRRES_02632	-1.19846	FGRRES_17112	-1.68735
FGRRES_09445	-1.19535	FGRRES_07262_M	-1.68624
FGRRES_05330	-1.19528	FGRRES_08873_M	-1.68622
FGRRES_01702	-1.19526	FGRRES_13089	-1.68585
FGRRES_02482	-1.19491	FGRRES_08695	-1.68452
FGRRES_07191	-1.19477	FGRRES_03072	-1.68445
FGRRES_11884	-1.19474	FGRRES_01010	-1.6842
FGRRES_10522	-1.19305	FGRRES_09380	-1.68419
FGRRES_09765	-1.19282	FGRRES_05843	-1.6839
FGRRES_06024	-1.1921	FGRRES_05475	-1.68313
FGRRES_15935	-1.19189	FGRRES_04286	-1.68296
FGRRES_10179	-1.19187	FGRRES_01703	-1.68236
FGRRES_03587	-1.19165	FGRRES_09760	-1.68196
FGRRES_00296	-1.18971	FGRRES_17579	-1.68132
FGRRES_09351	-1.18933	FGRRES_16119	-1.68071
FGRRES_03778	-1.18909	FGRRES_01300	-1.67872
FGRRES_16663_M	-1.18773	FGRRES_00460	-1.678
FGRRES_02699	-1.1877	FGRRES_02221	-1.67769
FGRRES_03565	-1.18634	FGRRES_16245	-1.67713
FGRRES_01606	-1.18539	FGRRES_06785	-1.67587
FGRRES_17318	-1.18334	FGRRES_00567	-1.67491
FGRRES_01445	-1.18246	FGRRES_02364	-1.67454
FGRRES_09558	-1.18026	FGRRES_11782	-1.67402
FGRRES_09515	-1.17931	FGRRES_08769	-1.67276
FGRRES_02232	-1.17842	FGRRES_02637	-1.6719
FGRRES_12043	-1.17788	FGRRES_08387	-1.67135
FGRRES_12970_M	-1.17742	FGRRES_01548	-1.66977
FGRRES_10550_M	-1.17697	FGRRES_04087_M	-1.66868
FGRRES_01616	-1.17657	FGRRES_02415	-1.66832
FGRRES_10820	-1.17547	FGRRES_01450	-1.66704
FGRRES_13127	-1.17419	FGRRES_17214	-1.6658
FGRRES_00416	-1.17325	FGRRES_02917	-1.66373
FGRRES_08548	-1.17324	FGRRES_16767	-1.66297
FGRRES_16606	-1.17266	FGRRES_04377_M	-1.66254
FGRRES_02577	-1.17197	FGRRES_10165	-1.66219
FGRRES_17324_M	-1.17153	FGRRES_16097	-1.66214
FGRRES_09778	-1.17118	FGRRES_09296	-1.66153
FGRRES_15805	-1.16921	FGRRES_05571	-1.66131
FGRRES_03521	-1.16918	FGRRES_12882	-1.66029
FGRRES_07071	-1.16809	FGRRES_03761	-1.65927
FGRRES_11947	-1.16669	FGRRES_02478	-1.65789
FGRRES_15620	-1.16574	FGRRES_17057	-1.65755
FGRRES_01283	-1.16547	FGRRES_16930	-1.65578
FGRRES_03966	-1.16524	FGRRES_06976	-1.65546
FGRRES_10090	-1.16454	FGRRES_03430	-1.65464
FGRRES_01065	-1.16294	FGRRES_17668	-1.6535
FGRRES_07150	-1.16176	FGRRES_05455	-1.65342
FGRRES_05186	-1.16142	FGRRES_01408	-1.65136
FGRRES_06353	-1.16116	FGRRES_04985	-1.65115
FGRRES_03725	-1.15874	FGRRES_13110	-1.64913
FGRRES_05374	-1.15787	FGRRES_16728_M	-1.6484
FGRRES_08669	-1.15681	FGRRES_08529	-1.6476
FGRRES_01874	-1.15523	FGRRES_09929	-1.64719
FGRRES_16767	-1.15505	FGRRES_08586	-1.64585
FGRRES_06579	-1.15468	FGRRES_12691	-1.64448
FGRRES_01675	-1.15315	FGRRES_10152	-1.6401
FGRRES_16146	-1.15256	FGRRES_07411	-1.63846
FGRRES_06544	-1.15235	FGRRES_01172	-1.63843
FGRRES_08467	-1.1522	FGRRES_06762	-1.63507
FGRRES_11032	-1.15193	FGRRES_10747	-1.63441
FGRRES_05593	-1.15171	FGRRES_16607	-1.63233
FGRRES_11248	-1.15061	FGRRES_15745	-1.63233
FGRRES_06274	-1.15038	FGRRES_16723	-1.63056
FGRRES_07310	-1.15021	FGRRES_15883_M	-1.63047
FGRRES_10444	-1.14845	FGRRES_00619	-1.6301
FGRRES_13869	-1.14648	FGRRES_17049	-1.62914
FGRRES_05468	-1.14628	FGRRES_11022	-1.62879
FGRRES_00082	-1.1456	FGRRES_13615_M	-1.6278
FGRRES_09268	-1.1456	FGRRES_12606_M	-1.62735
FGRRES_10165	-1.14545	FGRRES_08516	-1.62474
FGRRES_00768	-1.14509	FGRRES_06427	-1.62346
FGRRES_08460	-1.14407	FGRRES_04614	-1.62316
FGRRES_00646	-1.14281	FGRRES_16766	-1.6226
FGRRES_17306	-1.14172	FGRRES_16719	-1.62095
FGRRES_01694	-1.14156	FGRRES_09515	-1.62073
FGRRES_01245	-1.14121	FGRRES_03011	-1.6203
FGRRES_16803	-1.14113	FGRRES_09761	-1.61787
FGRRES_03379	-1.1407	FGRRES_01026	-1.61715
FGRRES_09934	-1.14027	FGRRES_03538	-1.61549
FGRRES_01402	-1.13904	FGRRES_05261	-1.6151
FGRRES_13110	-1.13809	FGRRES_07206	-1.61457
FGRRES_17232	-1.13749	FGRRES_09740	-1.61359
FGRRES_10148	-1.13565	FGRRES_00654	-1.61351
FGRRES_09019	-1.13563	FGRRES_09932	-1.61343
FGRRES_17015	-1.13496	FGRRES_06117	-1.61223
FGRRES_17451	-1.13385	FGRRES_10490	-1.61168
FGRRES_06343	-1.13345	FGRRES_06758	-1.6112
FGRRES_00295	-1.13283	FGRRES_07378_M	-1.61105
FGRRES_06188	-1.13238	FGRRES_00481	-1.61058
FGRRES_02329	-1.13168	FGRRES_07016	-1.60945
FGRRES_02698	-1.13152	FGRRES_00986	-1.60835
FGRRES_07224	-1.13138	FGRRES_08549	-1.60785
FGRRES_00987	-1.1307	FGRRES_08531	-1.60771
FGRRES_05937	-1.13062	FGRRES_10212	-1.60673
FGRRES_05677	-1.12943	FGRRES_08926	-1.60605
FGRRES_09520	-1.12906	FGRRES_07131	-1.60585
FGRRES_10350	-1.12887	FGRRES_01693	-1.60506
FGRRES_07278	-1.12862	FGRRES_05686	-1.60466
FGRRES_01409	-1.12715	FGRRES_05004	-1.60464
FGRRES_02807	-1.12649	FGRRES_04412	-1.6043
FGRRES_05446	-1.12643	FGRRES_06420	-1.60258
FGRRES_03233	-1.12427	FGRRES_10752	-1.60176
FGRRES_00589	-1.12414	FGRRES_05290	-1.60164
FGRRES_08537	-1.1241	FGRRES_09258	-1.60061
FGRRES_07218	-1.12362	FGRRES_17620	-1.59989
FGRRES_07364	-1.12311	FGRRES_10098	-1.59915
FGRRES_15571	-1.11915	FGRRES_15855_M	-1.59896
FGRRES_01179	-1.11906	FGRRES_16951	-1.59768
FGRRES_04760_M	-1.1186	FGRRES_15926	-1.59741
FGRRES_04763	-1.11783	FGRRES_02245	-1.59678
FGRRES_16955	-1.11632	FGRRES_09158	-1.59522
FGRRES_12882	-1.11631	FGRRES_06615	-1.59236
FGRRES_06368	-1.11453	FGRRES_00339	-1.59225
FGRRES_16369_M	-1.11289	FGRRES_00446	-1.5915
FGRRES_08506	-1.11265	FGRRES_17001	-1.59095
FGRRES_02905	-1.10983	FGRRES_01968	-1.59051
FGRRES_05784	-1.10508	FGRRES_06688	-1.58923
FGRRES_04827	-1.10452	FGRRES_05466	-1.58843
FGRRES_07072_M	-1.10301	FGRRES_01854	-1.58769
FGRRES_16926_M	-1.10249	FGRRES_10488_M	-1.58711
FGRRES_00297	-1.10146	FGRRES_11379	-1.58381
FGRRES_06809	-1.10106	FGRRES_02232	-1.58345
FGRRES_13404	-1.10019	FGRRES_06480	-1.58294
FGRRES_16039	-1.10014	FGRRES_08521	-1.58293
FGRRES_13185	-1.1001	FGRRES_15880	-1.5826
FGRRES_04350	-1.09901	FGRRES_09455	-1.581
FGRRES_08253	-1.09588	FGRRES_06574	-1.57995
FGRRES_06647	-1.09413	FGRRES_12379_M	-1.57979
FGRRES_08485	-1.09299	FGRRES_17099	-1.57927
FGRRES_04176	-1.09233	FGRRES_10725	-1.57758
FGRRES_05851	-1.09231	FGRRES_08230	-1.57651
FGRRES_17287_M	-1.092	FGRRES_05942	-1.57644
FGRRES_02689	-1.0919	FGRRES_05183	-1.57588
FGRRES_10753	-1.09108	FGRRES_09341	-1.57308
FGRRES_05290	-1.09075	FGRRES_16978	-1.57254
FGRRES_01618	-1.0907	FGRRES_07362	-1.57222
FGRRES_00417	-1.09067	FGRRES_03309	-1.57176
FGRRES_00652	-1.09026	FGRRES_01404	-1.5716
FGRRES_08633_M	-1.08925	FGRRES_06049	-1.57048
FGRRES_04614	-1.08882	FGRRES_06369	-1.56899
FGRRES_00974	-1.08876	FGRRES_06628	-1.568
FGRRES_02245	-1.08817	FGRRES_02234	-1.56526
FGRRES_16701	-1.08802	FGRRES_07890	-1.56453
FGRRES_07347	-1.08568	FGRRES_07557	-1.56398
FGRRES_15742	-1.08282	FGRRES_06372	-1.56373
FGRRES_05482	-1.08222	FGRRES_08220	-1.56354
FGRRES_00894_M	-1.08096	FGRRES_02675	-1.5627
FGRRES_01782	-1.08072	FGRRES_00941	-1.56107
FGRRES_16179	-1.07991	FGRRES_10232	-1.55905
FGRRES_01243	-1.07932	FGRRES_05902	-1.55878
FGRRES_16463_M	-1.0793	FGRRES_02347	-1.55858
FGRRES_15068	-1.07886	FGRRES_10115	-1.55807
FGRRES_13537	-1.07886	FGRRES_00546	-1.55706
FGRRES_07832	-1.07801	FGRRES_16007	-1.55567
FGRRES_12040_1_M	-1.07706	FGRRES_10355	-1.55539
FGRRES_15428	-1.07352	FGRRES_12739	-1.55489
FGRRES_01287	-1.07311	FGRRES_07931	-1.55418
FGRRES_04916	-1.07283	FGRRES_11203	-1.55395
FGRRES_05691	-1.07241	FGRRES_10918	-1.55008
FGRRES_10755	-1.07167	FGRRES_17381	-1.54974
FGRRES_12344	-1.07104	FGRRES_02803	-1.5492
FGRRES_10321	-1.07104	FGRRES_03966	-1.54844
FGRRES_05659	-1.06868	FGRRES_08633_M	-1.54809
FGRRES_00590	-1.06734	FGRRES_03581	-1.54791
FGRRES_10871	-1.06693	FGRRES_09503_M	-1.54776
FGRRES_06427	-1.06632	FGRRES_10442	-1.54719
FGRRES_01217	-1.06614	FGRRES_08537	-1.54714
FGRRES_05015	-1.06548	FGRRES_00298	-1.54564
FGRRES_06685_M	-1.06511	FGRRES_06139	-1.54527
FGRRES_07326	-1.06391	FGRRES_04693	-1.54501
FGRRES_05059	-1.06088	FGRRES_02821_M	-1.54425
FGRRES_09803	-1.06055	FGRRES_15610	-1.5438
FGRRES_09911	-1.05864	FGRRES_01619	-1.54175
FGRRES_17576	-1.05749	FGRRES_17679	-1.54145
FGRRES_00404	-1.05633	FGRRES_09796	-1.5414
FGRRES_09564	-1.05633	FGRRES_03498	-1.54113
FGRRES_15848	-1.05621	FGRRES_01028	-1.53943
FGRRES_12908	-1.05608	FGRRES_08617	-1.5391
FGRRES_16733	-1.05423	FGRRES_08800	-1.53898
FGRRES_16095	-1.05299	FGRRES_00194	-1.53803
FGRRES_08809	-1.05259	FGRRES_16137	-1.53778
FGRRES_17686	-1.05238	FGRRES_04457	-1.53642
FGRRES_17173_M	-1.05152	FGRRES_10202	-1.53613
FGRRES_00136	-1.05142	FGRRES_16828	-1.53517
FGRRES_08935	-1.05115	FGRRES_05108	-1.53341
FGRRES_07908	-1.05098	FGRRES_12970_M	-1.53311
FGRRES_03762	-1.05054	FGRRES_17585	-1.53207
FGRRES_02733	-1.0497	FGRRES_04527	-1.53176
FGRRES_06119	-1.04891	FGRRES_04350	-1.53113
FGRRES_06483	-1.04821	FGRRES_13442	-1.52883
FGRRES_03473_M	-1.04605	FGRRES_09766	-1.52861
FGRRES_10145	-1.04547	FGRRES_02482	-1.52714
FGRRES_16274_M	-1.04373	FGRRES_09552	-1.52581
FGRRES_09754	-1.04288	FGRRES_00538	-1.5236
FGRRES_16692_M	-1.04091	FGRRES_01553	-1.52357
FGRRES_09139_40_17163_M	-1.04021	FGRRES_07458	-1.52271
FGRRES_10198	-1.04003	FGRRES_04199	-1.5218
FGRRES_13314	-1.03815	FGRRES_02511	-1.52133
FGRRES_01870	-1.03726	FGRRES_08425	-1.52002
FGRRES_11891	-1.0349	FGRRES_01782	-1.51996
FGRRES_00487	-1.03368	FGRRES_12534	-1.51979
FGRRES_02527	-1.03338	FGRRES_04424	-1.51906
FGRRES_09497	-1.0308	FGRRES_13947	-1.51904
FGRRES_00398	-1.0296	FGRRES_16733	-1.51807
FGRRES_08318	-1.0269	FGRRES_09988	-1.51627
FGRRES_04457	-1.02648	FGRRES_01027	-1.5147
FGRRES_00529	-1.02525	FGRRES_03505	-1.51465
FGRRES_16276	-1.02437	FGRRES_00641	-1.51324
FGRRES_05921	-1.0224	FGRRES_05853	-1.5124
FGRRES_13888	-1.0206	FGRRES_09722	-1.51174
FGRRES_07674	-1.02026	FGRRES_09021	-1.51145
FGRRES_13517	-1.02004	FGRRES_05124	-1.51072
FGRRES_02364	-1.01941	FGRRES_17623	-1.51047
FGRRES_11603	-1.01939	FGRRES_01457	-1.51046
FGRRES_09335	-1.01863	FGRRES_08240	-1.51007
FGRRES_07868	-1.01819	FGRRES_05857	-1.50977
FGRRES_06976	-1.01807	FGRRES_16836_M	-1.5095
FGRRES_03303	-1.01688	FGRRES_05997_M	-1.5087
FGRRES_04319	-1.01652	FGRRES_15842	-1.50673
FGRRES_06258	-1.01416	FGRRES_04982	-1.50649
FGRRES_02047	-1.01166	FGRRES_07460	-1.50527
FGRRES_01066	-1.01098	FGRRES_00652	-1.50365
FGRRES_04213	-1.01051	FGRRES_01364	-1.50312
FGRRES_06606	-1.01046	FGRRES_04369	-1.50272
FGRRES_17447	-1.00996	FGRRES_03801	-1.50271
FGRRES_01404	-1.00948	FGRRES_16027	-1.50223
FGRRES_16114	-1.00917	FGRRES_13033_M	-1.50185
FGRRES_00681	-1.00748	FGRRES_13623	-1.50066
FGRRES_04887	-1.00747	FGRRES_00908	-1.49927
FGRRES_11879	-1.00632	FGRRES_05659	-1.49801
FGRRES_10296_M	-1.00579	FGRRES_09669	-1.49772
FGRRES_09255	-1.005	FGRRES_10618	-1.49732
FGRRES_03829	-1.00474	FGRRES_00059	-1.49714
FGRRES_10490	-1.00389	FGRRES_05045	-1.49714
FGRRES_16509_M	-1.00293	FGRRES_16726	-1.49662
FGRRES_10048	-1.0024	FGRRES_07933	-1.49654
FGRRES_10933	-1.00084	FGRRES_12657	-1.49471
FGRRES_09988	-1.00082	FGRRES_03017	-1.49141
FGRRES_02078	-1.00016	FGRRES_08644	-1.4907
FGRRES_05547	1.00066	FGRRES_05556	-1.4902
FGRRES_03336	1.00369	FGRRES_03281	-1.48875
FGRRES_08903	1.00426	FGRRES_16830	-1.48825
FGRRES_10053	1.00526	FGRRES_16509_M	-1.48772
FGRRES_05007	1.00697	FGRRES_06735_M	-1.48754
FGRRES_00880	1.00864	FGRRES_08388_M	-1.48534
FGRRES_10892	1.0089	FGRRES_08872	-1.48287
FGRRES_15756	1.00939	FGRRES_16691	-1.48222
FGRRES_02814	1.00959	FGRRES_06948	-1.48192
FGRRES_09598	1.00964	FGRRES_11308	-1.48181
FGRRES_12244	1.01032	FGRRES_00861	-1.48159
FGRRES_00249	1.01108	FGRRES_07235	-1.48135
FGRRES_00702	1.01159	FGRRES_03126	-1.48102
FGRRES_00325	1.01209	FGRRES_09991	-1.48056
FGRRES_09681	1.01244	FGRRES_16673	-1.48011
FGRRES_05102	1.01329	FGRRES_16368	-1.47975
FGRRES_05409	1.01401	FGRRES_06168_M	-1.47689
FGRRES_00182	1.01404	FGRRES_08646	-1.47575
FGRRES_06523	1.01414	FGRRES_01965	-1.47553
FGRRES_11287	1.01562	FGRRES_03772	-1.4751
FGRRES_12443	1.01662	FGRRES_02577	-1.47446
FGRRES_10783	1.0173	FGRRES_02035	-1.47366
FGRRES_16446_M	1.01867	FGRRES_06274	-1.47284
FGRRES_16807	1.02033	FGRRES_04458	-1.47255
FGRRES_07179	1.02037	FGRRES_05147	-1.47033
FGRRES_17662	1.02125	FGRRES_16803	-1.47011
FGRRES_04018	1.02184	FGRRES_06631_M	-1.46911
FGRRES_11074	1.02452	FGRRES_09054	-1.46898
FGRRES_09506	1.02482	FGRRES_16515	-1.4687
FGRRES_20152	1.0251	FGRRES_09261	-1.46794
FGRRES_05704	1.02662	FGRRES_00287	-1.46743
FGRRES_13375	1.02663	FGRRES_16481	-1.46685
FGRRES_01329	1.02693	FGRRES_08568	-1.46653
FGRRES_09626	1.02727	FGRRES_04909	-1.46638
FGRRES_06077	1.02764	FGRRES_01845	-1.4648
FGRRES_08201	1.02904	FGRRES_16130	-1.46452
FGRRES_03835	1.02904	FGRRES_16644	-1.46409
FGRRES_09964	1.02966	FGRRES_02281	-1.46274
FGRRES_04233	1.0305	FGRRES_05080	-1.46199
FGRRES_09398	1.03107	FGRRES_07107	-1.46036
FGRRES_11189	1.03137	FGRRES_10500	-1.45953
FGRRES_09270	1.03139	FGRRES_04166	-1.45741
FGRRES_05334	1.03452	FGRRES_05516	-1.45699
FGRRES_10086	1.04093	FGRRES_05839	-1.45462
FGRRES_15894	1.04227	FGRRES_04178	-1.45215
FGRRES_09091_M	1.04339	FGRRES_02145	-1.4518
FGRRES_03815_M	1.04339	FGRRES_17707_M	-1.45096
FGRRES_12604	1.04339	FGRRES_00894_M	-1.45032
FGRRES_15850	1.04339	FGRRES_06222	-1.45026
FGRRES_15976	1.04339	FGRRES_05502	-1.44958
FGRRES_02211	1.04339	FGRRES_00179	-1.44883
FGRRES_02994	1.04339	FGRRES_00903	-1.44872
FGRRES_17640	1.04353	FGRRES_07832	-1.4479
FGRRES_13444	1.0456	FGRRES_08809	-1.44759
FGRRES_08668	1.04585	FGRRES_10908	-1.44641
FGRRES_11142	1.04594	FGRRES_00877	-1.44551
FGRRES_06192	1.046	FGRRES_07029	-1.44492
FGRRES_03687_M	1.04645	FGRRES_06871	-1.44443
FGRRES_06995	1.04729	FGRRES_06070	-1.44435
FGRRES_04894	1.04893	FGRRES_10840	-1.44383
FGRRES_06515	1.04996	FGRRES_05991	-1.44379
FGRRES_06866	1.05029	FGRRES_13148	-1.4437
FGRRES_07708	1.05066	FGRRES_09617	-1.44338
FGRRES_13521	1.05162	FGRRES_08503	-1.44224
FGRRES_09108	1.05737	FGRRES_07536_M	-1.44219
FGRRES_04819	1.05974	FGRRES_08196	-1.44171
FGRRES_16256	1.06111	FGRRES_16567	-1.44147
FGRRES_05013	1.06133	FGRRES_05597	-1.44024
FGRRES_05643_M	1.06146	FGRRES_09938	-1.43943
FGRRES_01573	1.0648	FGRRES_05446	-1.43939
FGRRES_03768	1.06604	FGRRES_16038	-1.43884
FGRRES_13319	1.06723	FGRRES_10422	-1.43863
FGRRES_11167	1.06727	FGRRES_00417	-1.43785
FGRRES_07511	1.06761	FGRRES_00892	-1.43723
FGRRES_08540	1.06836	FGRRES_17321_M	-1.43637
FGRRES_01800_M	1.07159	FGRRES_13979	-1.43548
FGRRES_13142	1.07162	FGRRES_01166	-1.43527
FGRRES_13516	1.0721	FGRRES_16512	-1.43424
FGRRES_11069	1.07257	FGRRES_07379	-1.43313
FGRRES_05987	1.07334	FGRRES_10940	-1.43254
FGRRES_17038	1.07492	FGRRES_17318	-1.43098
FGRRES_07613	1.07582	FGRRES_20301	-1.43038
FGRRES_10158_M	1.07632	FGRRES_00279	-1.43035
FGRRES_17269_M	1.07707	FGRRES_04382	-1.4301
FGRRES_20330	1.07727	FGRRES_13787	-1.42877
FGRRES_06672	1.07729	FGRRES_01243	-1.42874
FGRRES_16458	1.0775	FGRRES_06724_M	-1.42852
FGRRES_04417	1.07792	FGRRES_05079	-1.42849
FGRRES_07126_M	1.07909	FGRRES_04208	-1.42775
FGRRES_16967_M	1.07923	FGRRES_07241_M	-1.42677
FGRRES_09826_M	1.07923	FGRRES_00474	-1.42664
FGRRES_00260	1.08123	FGRRES_00794	-1.42548
FGRRES_00858	1.0826	FGRRES_00576	-1.42539
FGRRES_08830	1.08275	FGRRES_02023	-1.42534
FGRRES_12114	1.0829	FGRRES_07253	-1.42491
FGRRES_03322	1.08358	FGRRES_05625	-1.42275
FGRRES_05917_M	1.08608	FGRRES_08682	-1.42054
FGRRES_06364	1.08698	FGRRES_06972_M	-1.41982
FGRRES_13875	1.08783	FGRRES_07406	-1.41925
FGRRES_11275	1.08839	FGRRES_02573	-1.41862
FGRRES_03148	1.08901	FGRRES_01135	-1.41717
FGRRES_05089	1.09085	FGRRES_06137	-1.41687
FGRRES_07550	1.09113	FGRRES_07952_M	-1.41621
FGRRES_03862_M	1.09117	FGRRES_10046	-1.41563
FGRRES_07447	1.09133	FGRRES_13197	-1.41533
FGRRES_05884	1.09154	FGRRES_06633	-1.4146
FGRRES_03674_M	1.09376	FGRRES_08439	-1.4145
FGRRES_16629	1.09422	FGRRES_10418	-1.41365
FGRRES_01426	1.09536	FGRRES_10145	-1.41349
FGRRES_15862	1.09653	FGRRES_05408	-1.41345
FGRRES_00696	1.09701	FGRRES_01175_M	-1.41293
FGRRES_16356	1.09768	FGRRES_02663	-1.41233
FGRRES_11995	1.09789	FGRRES_05858	-1.41207
FGRRES_13619	1.0999	FGRRES_08365	-1.41125
FGRRES_16223	1.09997	FGRRES_06661_M	-1.41084
FGRRES_05223	1.10033	FGRRES_04394	-1.41083
FGRRES_16751	1.10068	FGRRES_06376	-1.40978
FGRRES_20042	1.10126	FGRRES_01217	-1.40939
FGRRES_08623_M	1.10236	FGRRES_17505	-1.40903
FGRRES_04252	1.10236	FGRRES_02997_M	-1.40804
FGRRES_16045	1.10501	FGRRES_13191_M	-1.40767
FGRRES_10113	1.10655	FGRRES_05765_M	-1.40708
FGRRES_16198	1.107	FGRRES_00316	-1.40672
FGRRES_04951	1.11158	FGRRES_12908	-1.40603
FGRRES_11062	1.11192	FGRRES_17544	-1.40486
FGRRES_10583	1.1123	FGRRES_02763	-1.40449
FGRRES_10457_M	1.1123	FGRRES_10896	-1.40362
FGRRES_16156	1.1123	FGRRES_16447	-1.4032
FGRRES_11217	1.11407	FGRRES_06391_M	-1.4032
FGRRES_17202	1.11475	FGRRES_11812	-1.4023
FGRRES_04107	1.11597	FGRRES_16343_M	-1.40227
FGRRES_16846	1.11886	FGRRES_04470	-1.4021
FGRRES_00459	1.11957	FGRRES_09928	-1.40187
FGRRES_10117	1.12084	FGRRES_05008	-1.39968
FGRRES_16842_M	1.12175	FGRRES_02828	-1.39911
FGRRES_06437_M	1.12203	FGRRES_02476	-1.39877
FGRRES_20305	1.12356	FGRRES_09287	-1.39868
FGRRES_15904	1.12465	FGRRES_04403	-1.39786
FGRRES_03111	1.12487	FGRRES_12281	-1.39734
FGRRES_11122	1.12677	FGRRES_05134	-1.39638
FGRRES_10855	1.12713	FGRRES_02151	-1.39575
FGRRES_10370_M	1.12717	FGRRES_00590	-1.39521
FGRRES_06307	1.12826	FGRRES_13330	-1.39449
FGRRES_16232_M	1.12892	FGRRES_02522	-1.39403
FGRRES_03860	1.12929	FGRRES_10191	-1.39357
FGRRES_13753	1.133	FGRRES_06464	-1.39331
FGRRES_07065_M	1.1343	FGRRES_16637	-1.39221
FGRRES_20132	1.13691	FGRRES_07419	-1.39184
FGRRES_05479	1.13784	FGRRES_10132	-1.39159
FGRRES_10291	1.13793	FGRRES_01819_M	-1.39065
FGRRES_00465	1.13985	FGRRES_10750	-1.39015
FGRRES_08943	1.14161	FGRRES_01555	-1.38953
FGRRES_06014	1.14203	FGRRES_03569	-1.38883
FGRRES_16255	1.14855	FGRRES_05144	-1.3878
FGRRES_17092	1.15055	FGRRES_16717	-1.38736
FGRRES_13834	1.15099	FGRRES_03194	-1.38617
FGRRES_15942_12076_M	1.15261	FGRRES_09507	-1.38593
FGRRES_06701	1.15385	FGRRES_03586	-1.38563
FGRRES_17371	1.15675	FGRRES_04427	-1.38504
FGRRES_09202	1.15681	FGRRES_05176	-1.38492
FGRRES_16999_M	1.15754	FGRRES_00947	-1.38417
FGRRES_03259	1.15772	FGRRES_13127	-1.3836
FGRRES_15064	1.15943	FGRRES_05968	-1.38297
FGRRES_08494	1.16164	FGRRES_16950_M	-1.38153
FGRRES_13894	1.16178	FGRRES_17310	-1.38151
FGRRES_02202	1.16419	FGRRES_08517	-1.3795
FGRRES_00377	1.16637	FGRRES_12040_1_M	-1.37874
FGRRES_04499	1.16772	FGRRES_10033	-1.37669
FGRRES_17026	1.16808	FGRRES_03347_M	-1.37404
FGRRES_07298	1.16902	FGRRES_06127_M	-1.3739
FGRRES_04357	1.16925	FGRRES_01142	-1.37148
FGRRES_03847	1.16941	FGRRES_17309	-1.36997
FGRRES_03971	1.17006	FGRRES_07455	-1.36959
FGRRES_09685	1.17041	FGRRES_01345	-1.36911
FGRRES_15798	1.17079	FGRRES_00698	-1.36845
FGRRES_08069_M	1.1712	FGRRES_09623_M	-1.36838
FGRRES_17503	1.17127	FGRRES_20395	-1.36807
FGRRES_20314	1.17127	FGRRES_07218	-1.36717
FGRRES_17546	1.17202	FGRRES_04299	-1.36491
FGRRES_08113_M	1.17221	FGRRES_04009	-1.36485
FGRRES_04774	1.17437	FGRRES_06912_M	-1.36424
FGRRES_04247_M	1.17437	FGRRES_01410_M	-1.36395
FGRRES_08965	1.17505	FGRRES_05178	-1.36279
FGRRES_17172	1.17608	FGRRES_09979	-1.36071
FGRRES_04308	1.17634	FGRRES_03533	-1.36014
FGRRES_13837	1.17682	FGRRES_16362	-1.35908
FGRRES_01802	1.17726	FGRRES_07150	-1.35866
FGRRES_08570	1.17744	FGRRES_03481	-1.3571
FGRRES_02428	1.17811	FGRRES_00045	-1.35593
FGRRES_20053	1.17811	FGRRES_10887	-1.35576
FGRRES_08204	1.18077	FGRRES_03215	-1.35549
FGRRES_07707	1.18146	FGRRES_17575	-1.35506
FGRRES_03364	1.18197	FGRRES_01386	-1.35376
FGRRES_17481	1.18216	FGRRES_12186	-1.35338
FGRRES_11747	1.18216	FGRRES_17252_M	-1.35296
FGRRES_02791	1.18417	FGRRES_12531	-1.35197
FGRRES_06564_M	1.18586	FGRRES_02562	-1.35167
FGRRES_03392_M	1.18702	FGRRES_04227	-1.35164
FGRRES_08015	1.18702	FGRRES_00568	-1.3511
FGRRES_08968	1.18938	FGRRES_08746_M	-1.35057
FGRRES_11905_M	1.19067	FGRRES_16037	-1.34953
FGRRES_01808_M	1.19117	FGRRES_07415	-1.3494
FGRRES_15081	1.1916	FGRRES_06998	-1.34838
FGRRES_01335	1.1923	FGRRES_17632_A_M	-1.34837
FGRRES_01307	1.19296	FGRRES_00627	-1.34738
FGRRES_01276	1.19413	FGRRES_12862	-1.34684
FGRRES_10893_M	1.19423	FGRRES_06298	-1.34608
FGRRES_05553	1.19634	FGRRES_00436	-1.34606
FGRRES_05749	1.19985	FGRRES_00485	-1.34551
FGRRES_07925	1.20387	FGRRES_04291	-1.3449
FGRRES_03603	1.2043	FGRRES_05527	-1.34238
FGRRES_16461	1.20442	FGRRES_07473	-1.34231
FGRRES_12966	1.20476	FGRRES_09269	-1.34221
FGRRES_04547	1.20633	FGRRES_06845	-1.34143
FGRRES_07768	1.20676	FGRRES_09950	-1.34108
FGRRES_03318	1.20739	FGRRES_10795	-1.34075
FGRRES_03323	1.20873	FGRRES_10854	-1.34042
FGRRES_08238	1.20916	FGRRES_10256	-1.34035
FGRRES_10909	1.20918	FGRRES_02316	-1.33868
FGRRES_02937	1.21221	FGRRES_06243	-1.33856
FGRRES_13502_3_M	1.21342	FGRRES_04596	-1.33844
FGRRES_15008	1.21761	FGRRES_12043	-1.33777
FGRRES_12666_M	1.21855	FGRRES_15930	-1.33722
FGRRES_13717_M	1.21976	FGRRES_13870	-1.33703
FGRRES_09006_M	1.21977	FGRRES_02586	-1.33701
FGRRES_10352	1.21999	FGRRES_02743	-1.33684
FGRRES_04526_M	1.22049	FGRRES_07423	-1.33656
FGRRES_06059	1.22258	FGRRES_17554_M	-1.33655
FGRRES_03241	1.22278	FGRRES_07044_M	-1.33609
FGRRES_00097	1.2243	FGRRES_02433	-1.33577
FGRRES_07537_M	1.2245	FGRRES_20012	-1.33411
FGRRES_16904	1.22556	FGRRES_06691	-1.33355
FGRRES_02427	1.22583	FGRRES_16536	-1.33349
FGRRES_00051	1.22717	FGRRES_07363	-1.33239
FGRRES_16418	1.2311	FGRRES_15762	-1.32986
FGRRES_11093	1.23115	FGRRES_07191	-1.32938
FGRRES_02539	1.23262	FGRRES_16106	-1.32866
FGRRES_03957	1.23325	FGRRES_10219	-1.32814
FGRRES_15777	1.23424	FGRRES_08381	-1.32754
FGRRES_04019	1.2349	FGRRES_09795	-1.32697
FGRRES_11067	1.23516	FGRRES_00589	-1.32612
FGRRES_13025	1.23745	FGRRES_06894	-1.32553
FGRRES_15856	1.23784	FGRRES_06380_M	-1.32518
FGRRES_16335	1.24011	FGRRES_01656	-1.32509
FGRRES_04390	1.24011	FGRRES_02272	-1.32506
FGRRES_06134	1.24109	FGRRES_01432	-1.32396
FGRRES_13732_M	1.24109	FGRRES_06003	-1.32232
FGRRES_20123	1.24109	FGRRES_05586	-1.3215
FGRRES_03769	1.24143	FGRRES_08554	-1.32069
FGRRES_16299	1.24223	FGRRES_00592	-1.3204
FGRRES_04836	1.24288	FGRRES_13254_M	-1.32039
FGRRES_06775	1.24457	FGRRES_04734	-1.31935
FGRRES_12179_M	1.24468	FGRRES_10939	-1.31904
FGRRES_07917	1.24628	FGRRES_02097	-1.31694
FGRRES_13162	1.2496	FGRRES_01254	-1.31677
FGRRES_01098	1.24984	FGRRES_07399	-1.31649
FGRRES_02817	1.2517	FGRRES_16531	-1.31615
FGRRES_03797	1.2533	FGRRES_06802	-1.31605
FGRRES_01017	1.25485	FGRRES_16526	-1.31555
FGRRES_01072	1.256	FGRRES_08878	-1.31519
FGRRES_03964	1.25913	FGRRES_10581	-1.31518
FGRRES_07165	1.26009	FGRRES_10001	-1.31466
FGRRES_10825	1.26066	FGRRES_09804	-1.31289
FGRRES_13870	1.26091	FGRRES_04456	-1.31261
FGRRES_02452	1.26187	FGRRES_16532	-1.31232
FGRRES_01923	1.26273	FGRRES_20078	-1.3121
FGRRES_01980	1.26343	FGRRES_06402	-1.312
FGRRES_03373	1.26514	FGRRES_08669	-1.31186
FGRRES_10762_M	1.26542	FGRRES_08426	-1.31158
FGRRES_04106	1.266	FGRRES_02926	-1.31149
FGRRES_03975	1.26651	FGRRES_01277	-1.3113
FGRRES_03291	1.26664	FGRRES_07176_M	-1.31049
FGRRES_10343	1.2675	FGRRES_11310	-1.31016
FGRRES_08493	1.26843	FGRRES_05550	-1.31
FGRRES_10277_8_M	1.27085	FGRRES_02029	-1.30958
FGRRES_16021_M	1.27134	FGRRES_01097	-1.30898
FGRRES_11335	1.27235	FGRRES_03553	-1.30818
FGRRES_02765	1.27278	FGRRES_06368	-1.30784
FGRRES_17709_M	1.2764	FGRRES_09410	-1.3064
FGRRES_12552	1.2767	FGRRES_11978	-1.3058
FGRRES_09087	1.27766	FGRRES_00646	-1.30492
FGRRES_20143	1.27783	FGRRES_08285_M	-1.303
FGRRES_11178_M	1.27823	FGRRES_09730	-1.30269
FGRRES_05368	1.27886	FGRRES_07101	-1.30265
FGRRES_08907	1.27946	FGRRES_16527	-1.30134
FGRRES_07574_M	1.28016	FGRRES_01128	-1.29906
FGRRES_17397	1.28041	FGRRES_09297	-1.29689
FGRRES_13506	1.2817	FGRRES_07972	-1.29662
FGRRES_02420	1.28282	FGRRES_09807	-1.29637
FGRRES_07910	1.28345	FGRRES_01314	-1.29594
FGRRES_04251	1.28351	FGRRES_04757	-1.29589
FGRRES_04206_M	1.28611	FGRRES_07713_M	-1.29589
FGRRES_09827_M	1.29667	FGRRES_16753	-1.29542
FGRRES_16430	1.30143	FGRRES_15767	-1.29489
FGRRES_02119	1.30143	FGRRES_01342	-1.29258
FGRRES_11070	1.30143	FGRRES_07874	-1.29218
FGRRES_02243	1.30143	FGRRES_08936	-1.2918
FGRRES_07605	1.30143	FGRRES_09704	-1.29139
FGRRES_01679_M	1.30285	FGRRES_12357	-1.29007
FGRRES_17580_B_M	1.30544	FGRRES_02465	-1.28656
FGRRES_15772	1.3082	FGRRES_01311	-1.28571
FGRRES_05187_M	1.3087	FGRRES_09522	-1.28541
FGRRES_01861	1.31098	FGRRES_02225	-1.28413
FGRRES_00603	1.31111	FGRRES_02003	-1.28407
FGRRES_04862	1.31444	FGRRES_00975	-1.28315
FGRRES_15580	1.31491	FGRRES_02481	-1.2831
FGRRES_04348	1.31659	FGRRES_05082	-1.28207
FGRRES_03614	1.31929	FGRRES_20250	-1.28187
FGRRES_17224	1.31946	FGRRES_01032	-1.2818
FGRRES_17656	1.3257	FGRRES_01265	-1.28056
FGRRES_07450	1.32656	FGRRES_00297	-1.28012
FGRRES_03011	1.32748	FGRRES_10016	-1.27963
FGRRES_08395_M	1.32788	FGRRES_16015	-1.27945
FGRRES_16305	1.32839	FGRRES_07947	-1.27905
FGRRES_13705	1.33205	FGRRES_07180_M	-1.27848
FGRRES_15959	1.33293	FGRRES_02564	-1.2776
FGRRES_16360	1.3344	FGRRES_06705	-1.27755
FGRRES_02735	1.33575	FGRRES_04251	-1.27723
FGRRES_01436	1.33669	FGRRES_01244	-1.27589
FGRRES_17533	1.33758	FGRRES_05336	-1.27532
FGRRES_01891_M	1.33765	FGRRES_06153	-1.27517
FGRRES_05577	1.33854	FGRRES_04571	-1.27477
FGRRES_01681	1.3398	FGRRES_00688	-1.27471
FGRRES_08946	1.34073	FGRRES_16708	-1.27404
FGRRES_07572	1.3412	FGRRES_10531	-1.27382
FGRRES_12418	1.34139	FGRRES_06340	-1.27374
FGRRES_17555	1.34155	FGRRES_10454_M	-1.27369
FGRRES_04828	1.34387	FGRRES_08314	-1.27327
FGRRES_01157	1.34476	FGRRES_00714	-1.27262
FGRRES_03585	1.34574	FGRRES_15753	-1.27227
FGRRES_20329	1.34574	FGRRES_06526	-1.27212
FGRRES_16921	1.34586	FGRRES_05964	-1.27185
FGRRES_13518	1.34854	FGRRES_01324	-1.27144
FGRRES_11648_M	1.35057	FGRRES_16633	-1.27069
FGRRES_02429	1.35057	FGRRES_01162	-1.27
FGRRES_09439_M	1.35165	FGRRES_07433_M	-1.26977
FGRRES_01346	1.35187	FGRRES_05465	-1.26974
FGRRES_20376	1.35341	FGRRES_11274	-1.26968
FGRRES_12722	1.35554	FGRRES_03662	-1.26943
FGRRES_02717_M	1.35784	FGRRES_10888	-1.26862
FGRRES_01863	1.35813	FGRRES_01438	-1.26591
FGRRES_11377	1.35937	FGRRES_20134	-1.2658
FGRRES_12591	1.35937	FGRRES_10426	-1.26568
FGRRES_11675	1.35937	FGRRES_01130	-1.26536
FGRRES_00144	1.36098	FGRRES_15437	-1.26469
FGRRES_09408	1.36182	FGRRES_03452_M	-1.26388
FGRRES_13883	1.36183	FGRRES_16770	-1.26328
FGRRES_05271	1.362	FGRRES_01299	-1.26313
FGRRES_06195	1.36232	FGRRES_06788	-1.26286
FGRRES_04143	1.36271	FGRRES_10015	-1.26267
FGRRES_07557	1.36448	FGRRES_04188	-1.26248
FGRRES_05174	1.36584	FGRRES_01670	-1.26215
FGRRES_07742	1.36704	FGRRES_03242_M	-1.26126
FGRRES_07894	1.36742	FGRRES_06575	-1.26126
FGRRES_02407	1.36867	FGRRES_01343	-1.26019
FGRRES_03145_M	1.37636	FGRRES_00814	-1.25866
FGRRES_04463	1.37658	FGRRES_15571	-1.25633
FGRRES_00522	1.3781	FGRRES_12267	-1.25547
FGRRES_05831	1.37934	FGRRES_06744	-1.25375
FGRRES_08224	1.37949	FGRRES_10402	-1.25291
FGRRES_09032_M	1.38055	FGRRES_10966	-1.25247
FGRRES_15986	1.38356	FGRRES_06743	-1.24907
FGRRES_17016_M	1.38435	FGRRES_09965	-1.2489
FGRRES_02373	1.38499	FGRRES_07988	-1.24877
FGRRES_08004_M	1.38834	FGRRES_04000	-1.24745
FGRRES_02938_M	1.38955	FGRRES_06181	-1.24709
FGRRES_10172	1.39025	FGRRES_10262	-1.24595
FGRRES_04794	1.39093	FGRRES_00224	-1.24569
FGRRES_08908	1.39148	FGRRES_00732	-1.24525
FGRRES_12342	1.394	FGRRES_02047	-1.24514
FGRRES_13831	1.39629	FGRRES_12588	-1.24434
FGRRES_12460	1.3965	FGRRES_13185	-1.24364
FGRRES_12450	1.39699	FGRRES_00682	-1.24315
FGRRES_10408_M	1.39735	FGRRES_06161	-1.24251
FGRRES_07949	1.3981	FGRRES_03257	-1.24193
FGRRES_02829	1.40077	FGRRES_06203	-1.24052
FGRRES_12671	1.40094	FGRRES_16782	-1.2389
FGRRES_10100	1.40219	FGRRES_01398	-1.23852
FGRRES_02286	1.40336	FGRRES_04043	-1.23804
FGRRES_08163_M	1.40575	FGRRES_08977	-1.23802
FGRRES_13210_M	1.41219	FGRRES_08514	-1.23749
FGRRES_08361	1.41377	FGRRES_16765	-1.23703
FGRRES_10987	1.41509	FGRRES_08841	-1.23479
FGRRES_17425	1.41509	FGRRES_00712	-1.23459
FGRRES_13764	1.41509	FGRRES_02827	-1.23413
FGRRES_06253	1.41509	FGRRES_00681	-1.23362
FGRRES_17027	1.42002	FGRRES_01189	-1.23346
FGRRES_05335	1.42183	FGRRES_02165	-1.23241
FGRRES_17012	1.4229	FGRRES_17264	-1.23103
FGRRES_06514	1.42383	FGRRES_11740	-1.23049
FGRRES_03647	1.42474	FGRRES_02498	-1.23015
FGRRES_09344	1.42614	FGRRES_02784_M	-1.22856
FGRRES_01045_M	1.42617	FGRRES_09403	-1.22853
FGRRES_00884	1.42782	FGRRES_02785	-1.22709
FGRRES_15866_M	1.42862	FGRRES_06783	-1.22682
FGRRES_16476	1.43047	FGRRES_17037	-1.22673
FGRRES_09008	1.43128	FGRRES_01105	-1.22657
FGRRES_07010	1.43415	FGRRES_06143	-1.22543
FGRRES_06830	1.43551	FGRRES_10897	-1.22432
FGRRES_10978	1.43859	FGRRES_06284	-1.22393
FGRRES_17087	1.442	FGRRES_01313	-1.2239
FGRRES_02438	1.44279	FGRRES_07392	-1.22333
FGRRES_05900	1.44298	FGRRES_06755_M	-1.22107
FGRRES_04256_M	1.44389	FGRRES_05498	-1.22058
FGRRES_16420	1.44582	FGRRES_09554	-1.22023
FGRRES_13824	1.44703	FGRRES_01007	-1.21827
FGRRES_10603	1.44762	FGRRES_01470	-1.21777
FGRRES_03080	1.44791	FGRRES_12522_M	-1.21746
FGRRES_03183	1.45059	FGRRES_11385	-1.21743
FGRRES_03031_M	1.45704	FGRRES_06878	-1.21706
FGRRES_01488	1.45921	FGRRES_06962	-1.21696
FGRRES_10919	1.4597	FGRRES_07062	-1.21583
FGRRES_03659	1.46333	FGRRES_09634	-1.21571
FGRRES_04867	1.4674	FGRRES_09762	-1.21404
FGRRES_20236	1.46877	FGRRES_05890	-1.2133
FGRRES_11477	1.46877	FGRRES_13097	-1.21329
FGRRES_03167_M	1.46877	FGRRES_20204	-1.21308
FGRRES_13422	1.47358	FGRRES_10247	-1.21228
FGRRES_04758	1.47574	FGRRES_05671	-1.21225
FGRRES_06433	1.47683	FGRRES_16739	-1.21116
FGRRES_08597	1.47815	FGRRES_09982	-1.21043
FGRRES_02409	1.4793	FGRRES_10246	-1.21025
FGRRES_00885	1.48117	FGRRES_10316	-1.20929
FGRRES_11311	1.48487	FGRRES_06791	-1.2092
FGRRES_12506	1.48636	FGRRES_01185	-1.20576
FGRRES_01052	1.48755	FGRRES_08391	-1.2051
FGRRES_11939	1.48783	FGRRES_10159	-1.20334
FGRRES_13252_16931_M	1.48789	FGRRES_01629	-1.20221
FGRRES_03718	1.49427	FGRRES_16957	-1.2022
FGRRES_01928	1.4946	FGRRES_09881	-1.20048
FGRRES_08140	1.4966	FGRRES_05441_M	-1.19972
FGRRES_14031_M	1.49726	FGRRES_16832	-1.19947
FGRRES_16388	1.49924	FGRRES_07031	-1.19911
FGRRES_02419	1.50082	FGRRES_04910	-1.19872
FGRRES_02911	1.5025	FGRRES_10881_M	-1.19871
FGRRES_08802	1.50313	FGRRES_06636	-1.19811
FGRRES_03278	1.50522	FGRRES_13378_M	-1.19778
FGRRES_12820	1.50649	FGRRES_05992	-1.19777
FGRRES_03586	1.50706	FGRRES_08316	-1.19641
FGRRES_02128	1.5077	FGRRES_06683	-1.19569
FGRRES_02366	1.50915	FGRRES_08125	-1.19557
FGRRES_03744	1.5126	FGRRES_07349	-1.19484
FGRRES_00593	1.51291	FGRRES_10091	-1.19462
FGRRES_04408	1.51352	FGRRES_10757	-1.19406
FGRRES_08803	1.51631	FGRRES_08574_M	-1.19372
FGRRES_15812	1.52028	FGRRES_06938	-1.19318
FGRRES_08176	1.52051	FGRRES_05156	-1.19283
FGRRES_16741	1.52123	FGRRES_12577_M	-1.19281
FGRRES_15757	1.52182	FGRRES_09778	-1.1926
FGRRES_11019	1.52306	FGRRES_02083	-1.19204
FGRRES_05910	1.52453	FGRRES_10507	-1.19178
FGRRES_00993	1.52528	FGRRES_05776	-1.19166
FGRRES_10372	1.52616	FGRRES_06805	-1.19151
FGRRES_03741	1.52993	FGRRES_13685	-1.18993
FGRRES_09312	1.53304	FGRRES_03295	-1.1898
FGRRES_16917	1.53444	FGRRES_11947	-1.18905
FGRRES_01772_M	1.53517	FGRRES_08506	-1.18882
FGRRES_02139	1.5369	FGRRES_16995	-1.18691
FGRRES_08003	1.53784	FGRRES_07597	-1.18651
FGRRES_06513	1.5394	FGRRES_05072	-1.1863
FGRRES_16703	1.54054	FGRRES_01490	-1.18559
FGRRES_17520	1.54375	FGRRES_08315	-1.1849
FGRRES_03795	1.54446	FGRRES_08765	-1.18476
FGRRES_07901	1.54666	FGRRES_12852	-1.18443
FGRRES_16875	1.54742	FGRRES_06696	-1.18308
FGRRES_08616	1.55197	FGRRES_04546	-1.18279
FGRRES_12327_M	1.55261	FGRRES_15771	-1.18135
FGRRES_07793	1.55376	FGRRES_12548	-1.18134
FGRRES_15847	1.55495	FGRRES_01572	-1.18069
FGRRES_16279	1.55583	FGRRES_17023	-1.17964
FGRRES_06547	1.55807	FGRRES_06374	-1.17816
FGRRES_16937	1.55827	FGRRES_05568	-1.17793
FGRRES_09153_M	1.55905	FGRRES_12177_M	-1.17743
FGRRES_16533	1.55974	FGRRES_09610	-1.17723
FGRRES_11208	1.56326	FGRRES_00761	-1.1772
FGRRES_13361	1.56611	FGRRES_02538	-1.17689
FGRRES_07543	1.56703	FGRRES_07452	-1.17683
FGRRES_15014	1.56976	FGRRES_05621	-1.17647
FGRRES_16354	1.57048	FGRRES_08377	-1.17638
FGRRES_16033	1.57307	FGRRES_11914	-1.17524
FGRRES_04126	1.57581	FGRRES_05841	-1.17519
FGRRES_11045	1.57977	FGRRES_15587	-1.17519
FGRRES_03595	1.58123	FGRRES_12868	-1.17498
FGRRES_16073	1.58431	FGRRES_10361	-1.17432
FGRRES_10230	1.58504	FGRRES_04979	-1.1728
FGRRES_17313	1.58951	FGRRES_16610_M	-1.17234
FGRRES_01699_M	1.59037	FGRRES_02291	-1.1723
FGRRES_12096_7_M	1.59354	FGRRES_09911	-1.17108
FGRRES_03219	1.59383	FGRRES_16437	-1.171
FGRRES_07606	1.59562	FGRRES_12840	-1.17073
FGRRES_11480	1.59861	FGRRES_00288	-1.17037
FGRRES_03453	1.59932	FGRRES_09927	-1.17031
FGRRES_03391	1.59956	FGRRES_06083	-1.16822
FGRRES_13580	1.59971	FGRRES_01836	-1.16737
FGRRES_12483_M	1.60016	FGRRES_10022	-1.1673
FGRRES_02223	1.60086	FGRRES_13892	-1.16615
FGRRES_00483	1.60389	FGRRES_03071	-1.16598
FGRRES_16894	1.6053	FGRRES_04434	-1.16559
FGRRES_00692	1.60796	FGRRES_11944	-1.16542
FGRRES_12595_M	1.60823	FGRRES_10382	-1.16538
FGRRES_03069	1.60937	FGRRES_05770	-1.1653
FGRRES_07020	1.60947	FGRRES_13626_M	-1.16514
FGRRES_11205	1.60987	FGRRES_17327	-1.16492
FGRRES_15810	1.61346	FGRRES_09994_M	-1.16402
FGRRES_15992	1.61383	FGRRES_02230	-1.16365
FGRRES_08821	1.61645	FGRRES_08519	-1.16326
FGRRES_00078	1.61878	FGRRES_04735	-1.16236
FGRRES_07911	1.61878	FGRRES_00961	-1.16177
FGRRES_02890	1.61878	FGRRES_01330	-1.16082
FGRRES_04705	1.61878	FGRRES_07278	-1.16043
FGRRES_05453_M	1.61926	FGRRES_01317	-1.15997
FGRRES_17177	1.62835	FGRRES_07070	-1.1596
FGRRES_17658_M	1.62993	FGRRES_01316	-1.15891
FGRRES_10432_M	1.63013	FGRRES_10320	-1.15739
FGRRES_06540	1.63013	FGRRES_01746	-1.15731
FGRRES_17116	1.63184	FGRRES_16482	-1.15695
FGRRES_07497	1.63292	FGRRES_03777	-1.15681
FGRRES_10573	1.63752	FGRRES_01312	-1.15674
FGRRES_04580	1.63785	FGRRES_11761	-1.15584
FGRRES_02224	1.63925	FGRRES_09321	-1.1554
FGRRES_17314	1.64279	FGRRES_00642	-1.15538
FGRRES_04489	1.64352	FGRRES_13282	-1.15504
FGRRES_04223	1.64531	FGRRES_16016	-1.15458
FGRRES_16678	1.64763	FGRRES_17192	-1.15446
FGRRES_04969	1.6483	FGRRES_16585	-1.15399
FGRRES_01003	1.64882	FGRRES_05039	-1.15387
FGRRES_15650	1.65129	FGRRES_01690	-1.15117
FGRRES_07544	1.65364	FGRRES_07296	-1.15026
FGRRES_11116	1.6545	FGRRES_15897	-1.15021
FGRRES_00799	1.6546	FGRRES_11943	-1.1493
FGRRES_16357	1.65512	FGRRES_04683	-1.14882
FGRRES_12693	1.65714	FGRRES_13670	-1.14821
FGRRES_11613_M	1.65816	FGRRES_07076	-1.14813
FGRRES_02584	1.66032	FGRRES_09298	-1.14804
FGRRES_10065	1.66126	FGRRES_04920	-1.1478
FGRRES_12630	1.6646	FGRRES_17605	-1.1476
FGRRES_06595_M	1.66514	FGRRES_09580	-1.14753
FGRRES_10694_M	1.66553	FGRRES_08767	-1.14655
FGRRES_03925	1.66553	FGRRES_02622	-1.14654
FGRRES_01520	1.66553	FGRRES_09729	-1.14617
FGRRES_15235	1.66553	FGRRES_06914	-1.14582
FGRRES_06135	1.66568	FGRRES_10860	-1.14479
FGRRES_07080_M	1.66651	FGRRES_05258	-1.14449
FGRRES_09799	1.66751	FGRRES_13014	-1.14433
FGRRES_06671	1.6714	FGRRES_09913	-1.14426
FGRRES_17271	1.67187	FGRRES_03354	-1.14412
FGRRES_17083	1.67204	FGRRES_08856	-1.14371
FGRRES_01207_M	1.6729	FGRRES_05959_M	-1.14319
FGRRES_08734	1.67422	FGRRES_11399	-1.14219
FGRRES_15895	1.67456	FGRRES_08610	-1.1406
FGRRES_01551	1.67604	FGRRES_02515	-1.13958
FGRRES_13956	1.67823	FGRRES_01877	-1.13915
FGRRES_00117	1.67849	FGRRES_06763	-1.13858
FGRRES_06597	1.67888	FGRRES_16581	-1.13692
FGRRES_17069	1.67912	FGRRES_00852	-1.1357
FGRRES_10437	1.67922	FGRRES_02007	-1.13518
FGRRES_12109	1.67941	FGRRES_01591	-1.1345
FGRRES_12529	1.6803	FGRRES_17193	-1.13357
FGRRES_06479	1.68239	FGRRES_10968	-1.1335
FGRRES_03716	1.68416	FGRRES_06021	-1.13334
FGRRES_10728	1.68513	FGRRES_07325	-1.13326
FGRRES_06328	1.68567	FGRRES_13551	-1.13318
FGRRES_02893	1.68603	FGRRES_03976	-1.13266
FGRRES_13636	1.68622	FGRRES_09949	-1.13114
FGRRES_04063	1.68695	FGRRES_09831_M	-1.13063
FGRRES_08697_M	1.68847	FGRRES_05896	-1.1298
FGRRES_17212_3_M	1.69443	FGRRES_13661	-1.12886
FGRRES_11005	1.69481	FGRRES_04471	-1.128
FGRRES_03651	1.69615	FGRRES_07125	-1.12787
FGRRES_03058_M	1.69826	FGRRES_04889	-1.12574
FGRRES_03283	1.69833	FGRRES_03445	-1.12473
FGRRES_00163	1.7031	FGRRES_12110	-1.12468
FGRRES_00217	1.7032	FGRRES_10229	-1.124
FGRRES_09670	1.70472	FGRRES_00407	-1.12233
FGRRES_10626	1.70909	FGRRES_04916	-1.12208
FGRRES_16897	1.71081	FGRRES_06089	-1.12207
FGRRES_16909	1.71095	FGRRES_02691	-1.12114
FGRRES_07017	1.7129	FGRRES_06399	-1.12084
FGRRES_09682	1.71327	FGRRES_01210	-1.12062
FGRRES_03370	1.71549	FGRRES_02141	-1.12028
FGRRES_17571	1.72262	FGRRES_05535	-1.11984
FGRRES_09707	1.72432	FGRRES_04055	-1.11812
FGRRES_10260	1.72462	FGRRES_01837	-1.1172
FGRRES_12330	1.73039	FGRRES_17208	-1.11711
FGRRES_11407	1.73182	FGRRES_02730	-1.11563
FGRRES_02198	1.74146	FGRRES_00296	-1.11515
FGRRES_16363	1.74201	FGRRES_05121	-1.11495
FGRRES_06596	1.74512	FGRRES_07085	-1.11479
FGRRES_03648_M	1.75104	FGRRES_02659	-1.11378
FGRRES_15984	1.75224	FGRRES_01188	-1.11282
FGRRES_02305	1.75473	FGRRES_09754	-1.1125
FGRRES_01525	1.75473	FGRRES_07592	-1.10956
FGRRES_15542	1.75473	FGRRES_00169	-1.1079
FGRRES_10101	1.75691	FGRRES_00207	-1.1056
FGRRES_09959	1.76594	FGRRES_07930	-1.10549
FGRRES_20102	1.76868	FGRRES_16980_M	-1.10332
FGRRES_15177	1.77256	FGRRES_15721	-1.10329
FGRRES_02540	1.77692	FGRRES_09873	-1.10282
FGRRES_17162	1.77834	FGRRES_04090	-1.10223
FGRRES_11664	1.77859	FGRRES_05158	-1.10222
FGRRES_08235_M	1.78424	FGRRES_01031	-1.10092
FGRRES_06217	1.78691	FGRRES_10864	-1.10022
FGRRES_00427	1.79354	FGRRES_04104	-1.09987
FGRRES_13483	1.79609	FGRRES_10264	-1.09964
FGRRES_16919	1.79691	FGRRES_06841	-1.0994
FGRRES_09200	1.79735	FGRRES_10346	-1.09851
FGRRES_02302	1.79735	FGRRES_16742	-1.09821
FGRRES_02213	1.79735	FGRRES_06684	-1.096
FGRRES_09304	1.80463	FGRRES_06638	-1.09596
FGRRES_13682	1.80915	FGRRES_15104	-1.09583
FGRRES_04814	1.81082	FGRRES_15738_M	-1.09544
FGRRES_09173	1.8131	FGRRES_01323	-1.09461
FGRRES_10371	1.81622	FGRRES_03686_M	-1.09436
FGRRES_16180	1.81622	FGRRES_12609	-1.09382
FGRRES_17665	1.81791	FGRRES_00455	-1.09382
FGRRES_20333	1.81817	FGRRES_15747	-1.09368
FGRRES_17132	1.81821	FGRRES_01616	-1.09343
FGRRES_04574	1.81923	FGRRES_00450	-1.0927
FGRRES_03083	1.81935	FGRRES_16327	-1.09166
FGRRES_11332	1.82163	FGRRES_12556_M	-1.08915
FGRRES_03854_M	1.82504	FGRRES_04033	-1.08906
FGRRES_04504	1.82926	FGRRES_00552	-1.08897
FGRRES_05275	1.83742	FGRRES_04473_M	-1.08882
FGRRES_15989	1.83876	FGRRES_16123_4_M	-1.0885
FGRRES_13407	1.83908	FGRRES_04511_M	-1.08719
FGRRES_06131	1.83908	FGRRES_00343	-1.08674
FGRRES_09168	1.84094	FGRRES_08689	-1.08629
FGRRES_12861	1.8425	FGRRES_05119	-1.08548
FGRRES_11440	1.84572	FGRRES_05015	-1.08493
FGRRES_04058_M	1.84813	FGRRES_01748	-1.0837
FGRRES_05834_M	1.85022	FGRRES_01445	-1.08327
FGRRES_05476_M	1.85124	FGRRES_10319	-1.08189
FGRRES_04419	1.86024	FGRRES_05107	-1.08174
FGRRES_15730_M	1.86091	FGRRES_00926	-1.08164
FGRRES_11181	1.86127	FGRRES_06895	-1.08067
FGRRES_08794	1.86479	FGRRES_15780	-1.07997
FGRRES_03719	1.86588	FGRRES_12850	-1.07992
FGRRES_04640	1.8673	FGRRES_13569	-1.07883
FGRRES_05835	1.87058	FGRRES_03380_M	-1.07853
FGRRES_03714	1.87311	FGRRES_05296	-1.07814
FGRRES_05117	1.87627	FGRRES_04929	-1.07769
FGRRES_16724	1.87786	FGRRES_09481	-1.0776
FGRRES_13777	1.87901	FGRRES_01993	-1.07748
FGRRES_11401	1.87901	FGRRES_02098	-1.07739
FGRRES_09176	1.87901	FGRRES_05001_M	-1.07729
FGRRES_02035	1.88026	FGRRES_09281	-1.07395
FGRRES_09205	1.88643	FGRRES_07837	-1.07358
FGRRES_00992	1.88808	FGRRES_10375	-1.07254
FGRRES_10967	1.88815	FGRRES_00410	-1.07189
FGRRES_17170	1.88924	FGRRES_09635	-1.07138
FGRRES_03938	1.89075	FGRRES_08649	-1.07064
FGRRES_03767	1.89352	FGRRES_06825	-1.07046
FGRRES_05371	1.9053	FGRRES_05027_M	-1.06987
FGRRES_12607	1.90898	FGRRES_04393	-1.0698
FGRRES_12559	1.90921	FGRRES_08492	-1.06955
FGRRES_11576	1.91795	FGRRES_16998	-1.06875
FGRRES_16293	1.91822	FGRRES_02788_M	-1.06759
FGRRES_13196	1.92037	FGRRES_02513	-1.06739
FGRRES_12509	1.92128	FGRRES_10021	-1.06705
FGRRES_06546_M	1.92153	FGRRES_07310	-1.06699
FGRRES_04445_M	1.92247	FGRRES_12971	-1.06694
FGRRES_09038	1.92265	FGRRES_09037_M	-1.06585
FGRRES_12704	1.92482	FGRRES_04028	-1.06568
FGRRES_00773	1.92785	FGRRES_05138	-1.06555
FGRRES_07648_M	1.93024	FGRRES_05780	-1.06471
FGRRES_15722	1.93103	FGRRES_01596	-1.06469
FGRRES_02406	1.93239	FGRRES_06272	-1.06409
FGRRES_03567	1.93914	FGRRES_00570	-1.06306
FGRRES_03393_M	1.94041	FGRRES_00303	-1.06294
FGRRES_13262_3_M	1.95446	FGRRES_07598	-1.06274
FGRRES_11162	1.95562	FGRRES_08253	-1.06069
FGRRES_16437	1.95632	FGRRES_05585	-1.06045
FGRRES_16286_M	1.95693	FGRRES_07182	-1.06001
FGRRES_03455	1.95732	FGRRES_07086	-1.06
FGRRES_02228	1.96261	FGRRES_07024	-1.05907
FGRRES_06478	1.96296	FGRRES_10865	-1.05836
FGRRES_07847	1.96296	FGRRES_00372	-1.05825
FGRRES_09174	1.96469	FGRRES_02822_M	-1.05819
FGRRES_03363	1.965	FGRRES_03977	-1.05754
FGRRES_02578	1.96521	FGRRES_16749_M	-1.05732
FGRRES_05809	1.96779	FGRRES_00399	-1.05716
FGRRES_17249	1.97111	FGRRES_01461	-1.05649
FGRRES_17377	1.97497	FGRRES_16586	-1.05627
FGRRES_08144	1.97565	FGRRES_11658	-1.05548
FGRRES_13550	1.9764	FGRRES_05938	-1.05531
FGRRES_16989_M	1.97653	FGRRES_16777	-1.05487
FGRRES_08263	1.9801	FGRRES_02797	-1.05358
FGRRES_11077	1.9801	FGRRES_10063	-1.05336
FGRRES_06922	1.98275	FGRRES_02067_M	-1.05307
FGRRES_03745	1.99109	FGRRES_02764	-1.05244
FGRRES_03162	1.99347	FGRRES_07309	-1.05238
FGRRES_03750	1.99599	FGRRES_09036_M	-1.05185
FGRRES_15948	1.99628	FGRRES_10902_M	-1.05167
FGRRES_06477	1.99878	FGRRES_07051	-1.05154
FGRRES_08983	2.02274	FGRRES_10333	-1.05086
FGRRES_16905	2.03054	FGRRES_06528	-1.05072
FGRRES_10569	2.0306	FGRRES_07466	-1.05063
FGRRES_07174	2.03909	FGRRES_12728	-1.05051
FGRRES_13212_M	2.04462	FGRRES_07247	-1.04979
FGRRES_02840	2.04869	FGRRES_03631_M	-1.04852
FGRRES_04170_M	2.05963	FGRRES_05921	-1.04834
FGRRES_01825	2.06154	FGRRES_07554	-1.04773
FGRRES_06852	2.06292	FGRRES_20367	-1.04754
FGRRES_05979	2.06474	FGRRES_05955	-1.04743
FGRRES_08922	2.0659	FGRRES_10995	-1.04732
FGRRES_11696_M	2.06694	FGRRES_10755	-1.04666
FGRRES_13408_M	2.06878	FGRRES_09556	-1.04648
FGRRES_20179	2.07331	FGRRES_03780	-1.0459
FGRRES_00313	2.07433	FGRRES_02789	-1.04572
FGRRES_02742	2.0768	FGRRES_02678	-1.04518
FGRRES_16584	2.07767	FGRRES_20231	-1.04454
FGRRES_16411	2.08379	FGRRES_00477	-1.0438
FGRRES_13500_1_M	2.08824	FGRRES_17179	-1.04377
FGRRES_06095	2.08844	FGRRES_00882	-1.04354
FGRRES_09356_M	2.09886	FGRRES_07897_M	-1.04291
FGRRES_11315	2.09954	FGRRES_00837	-1.04272
[truncated: 1,379 more rows]
