# Supplementary material for: The Fusarium graminearum Histone Acetyltransferases Are Important for Morphogenesis, DON Biosynthesis, and Pathogenicity
Source: Front Microbiol. 2018 Apr 26;9:654. doi: 10.3389/fmicb.2018.00654 (PMC5932188; doi:10.3389/fmicb.2018.00654)
Supplement: Table S5 — Transcription factors selected from DEGs. [file Table_5.XLSX]

## Sheet: Transcription factors
Table S5 Transcription factors screened from DEGs of ΔFgSAS3 and ΔFgGCN5
ΔFgSAS3_TFs			ΔFgGCN5_TFs
GeneName	Log2FC	Phenotypes	GeneName	Log2FC	Phenotypes
FGRRES_16816_M	-5.36433		FGRRES_16816_M	-5.50734
FGRRES_13964	-2.63536		FGRRES_12134	-4.93843
FGRRES_05475	-2.60206	DON	FGRRES_03292	-3.82063
FGRRES_06262	-2.58315		FGRRES_04209	-3.53188
FGRRES_16777	-2.47213	conidiation	FGRRES_00318	-3.30591	sexual development
FGRRES_08737	-2.41236	virulence	FGRRES_16912_M	-3.24526
FGRRES_06593	-2.33334		FGRRES_15782	-3.11893	sexual development
FGRRES_09565	-2.20887	mycelia growth	FGRRES_09565	-2.85085	mycelia growth,sexual development, conidiation , virulence
FGRRES_10069	-2.20164	mycelia growth,sexual development, conidiation, virulence	FGRRES_04288	-2.82536
FGRRES_03683	-2.07174		FGRRES_16251	-2.79539	DON
FGRRES_16912_M	-2.04973		FGRRES_10069	-2.76722	mycelia growth,sexual development, conidiation , virulence
FGRRES_07243	-2.00791		FGRRES_13964	-2.71071
FGRRES_12345	-1.96854		FGRRES_06593	-2.68289
FGRRES_00196_M	-1.93434		FGRRES_06542_M	-2.62643	sexual development
FGRRES_11658	-1.87895		FGRRES_16768_M	-2.60213	mycelia growth, conidiation , virulence
FGRRES_00318	-1.84701	sexual development	FGRRES_01350	-2.58006	mycelia growth,sexual development, DON, virulence
FGRRES_10868	-1.81228	mycelia growth	FGRRES_01341	-2.57296	sexual development, virulence
FGRRES_04888_M	-1.7761		FGRRES_10142	-2.54731	virulence
FGRRES_02520	-1.77122		FGRRES_10429	-2.52982
FGRRES_08769	-1.7483	mycelia growth,sexual development, DON, virulence	FGRRES_13830	-2.49191
FGRRES_16137	-1.66719		FGRRES_16792	-2.42259
FGRRES_07075_M	-1.6655	mycelia growth	FGRRES_00276	-2.39792
FGRRES_06542_M	-1.6614	sexual development	FGRRES_04901	-2.37229	mycelia growth
FGRRES_16027	-1.65835		FGRRES_17351	-2.31524
FGRRES_04109	-1.63658	conidiation	FGRRES_05958	-2.29926	mycelia growth
FGRRES_15940	-1.62384		FGRRES_08737	-2.28385	virulence
FGRRES_15926	-1.58563	DON	FGRRES_07243	-2.24826
FGRRES_05958	-1.57507	mycelia growth	FGRRES_06262	-2.20915
FGRRES_16768_M	-1.55809	mycelia growth, conidiation, virulence	FGRRES_15916	-2.18998
FGRRES_03912	-1.55732		FGRRES_04888_M	-2.17729
FGRRES_09339	-1.53398	sexual development, DON, virulence	FGRRES_05716_M	-2.14011
FGRRES_01350	-1.50911	mycelia growth,sexual development, DON, virulence	FGRRES_15963	-2.11036
FGRRES_04288	-1.50568		FGRRES_02520	-2.09066
FGRRES_07583	-1.48435		FGRRES_00653	-2.06027
FGRRES_17579	-1.4645		FGRRES_06324	-1.99311
FGRRES_07589	-1.45051		FGRRES_06810	-1.98611
FGRRES_15878	-1.43665		FGRRES_07589	-1.98416
FGRRES_02635	-1.4112		FGRRES_09726_M	-1.90389
FGRRES_00276	-1.3997		FGRRES_09339	-1.89549	conidiation, DON, virulence
FGRRES_08531	-1.3596		FGRRES_10179	-1.88301	virulence
FGRRES_14003_M	-1.35264		FGRRES_05359	-1.87497
FGRRES_16753	-1.3327		FGRRES_17584	-1.86398
FGRRES_07116	-1.29979	mycelia growth	FGRRES_04083	-1.84693	virulence
FGRRES_16251	-1.29827	DON	FGRRES_04557_M	-1.82273
FGRRES_05716_M	-1.29794		FGRRES_02531	-1.80096
FGRRES_06948	-1.29383	mycelia growth,sexual development, DON, virulence	FGRRES_00052	-1.79977
FGRRES_17584	-1.29264		FGRRES_07075_M	-1.75464	mycelia growth
FGRRES_07076	-1.27312		FGRRES_05475	-1.68313	DON
FGRRES_15782	-1.26972	sexual development	FGRRES_17579	-1.68132
FGRRES_02803	-1.25872	conidiation	FGRRES_08769	-1.67276	mycelia growth,sexual development, DON, virulence
FGRRES_10429	-1.25241		FGRRES_01172	-1.63843
FGRRES_02531	-1.24222		FGRRES_06427	-1.62346	virulence
FGRRES_04083	-1.22129	virulence	FGRRES_08531	-1.60771
FGRRES_03281	-1.2077		FGRRES_15926	-1.59741	DON
FGRRES_02320	-1.20024		FGRRES_17381	-1.54974	mycelia growth,sexual development, conidiation , DON, virulence
FGRRES_10179	-1.19187	virulence	FGRRES_02803	-1.5492	conidiation
FGRRES_16663_M	-1.18773		FGRRES_08617	-1.5391	mycelia growth,sexual development, DON, virulence
FGRRES_12970_M	-1.17742	mycelia growth	FGRRES_08800	-1.53898
FGRRES_07310	-1.15021	sexual development	FGRRES_16137	-1.53778
FGRRES_09019	-1.13563	mycelia growth,DON, virulence	FGRRES_16828	-1.53517
FGRRES_17451	-1.13385		FGRRES_12970_M	-1.53311	mycelia growth
FGRRES_10350	-1.12887		FGRRES_07458	-1.52271
FGRRES_16926_M	-1.10249		FGRRES_01457	-1.51046
FGRRES_06427	-1.06632	virulence	FGRRES_05857	-1.50977
FGRRES_00404	-1.05633	sexual development	FGRRES_16027	-1.50223
FGRRES_17686	-1.05238		FGRRES_03281	-1.48875
FGRRES_16274_M	-1.04373		FGRRES_06948	-1.48192	mycelia growth,sexual development, DON, virulence
FGRRES_13314	-1.03815	sexual development	FGRRES_09991	-1.48056
FGRRES_11891	-1.0349		FGRRES_06168_M	-1.47689
FGRRES_02527	-1.03338	mycelia growth, conidiation, DON, virulence	FGRRES_08646	-1.47575
FGRRES_02814	1.00959		FGRRES_06871	-1.44443	mycelia growth,sexual development, virulence
FGRRES_12244	1.01032		FGRRES_07952_M	-1.41621
FGRRES_16446_M	1.01867		FGRRES_01555	-1.38953	mycelia growth,sexual development, DON, virulence
FGRRES_17662	1.02125		FGRRES_00568	-1.3511
FGRRES_17038	1.07492		FGRRES_02743	-1.33684
FGRRES_16967_M	1.07923		FGRRES_06380_M	-1.32518
FGRRES_03322	1.08358		FGRRES_09410	-1.3064	mycelia growth
FGRRES_00696	1.09701		FGRRES_09807	-1.29637
FGRRES_17202	1.11475		FGRRES_16753	-1.29542
FGRRES_06701	1.15385		FGRRES_15767	-1.29489	mycelia growth
FGRRES_17503	1.17127		FGRRES_07947	-1.27905
FGRRES_01307	1.19296	virulence	FGRRES_07433_M	-1.26977	mycelia growth
FGRRES_11093	1.23115		FGRRES_10015	-1.26267
FGRRES_15777	1.23424		FGRRES_07392	-1.22333
FGRRES_10762_M	1.26542		FGRRES_05498	-1.22058
FGRRES_10277_8_M	1.27085		FGRRES_02083	-1.19204	sexual development, DON
FGRRES_04862	1.31444		FGRRES_06805	-1.19151
FGRRES_17555	1.34155	virulence	FGRRES_02538	-1.17689
FGRRES_00144	1.36098		FGRRES_17192	-1.15446	sexual development
FGRRES_16476	1.43047		FGRRES_15897	-1.15021
FGRRES_01488	1.45921		FGRRES_04683	-1.14882
FGRRES_15757	1.52182	sexual development	FGRRES_07076	-1.14813
FGRRES_03219	1.59383		FGRRES_02622	-1.14654
FGRRES_07020	1.60947		FGRRES_01877	-1.13915	sexual development, conidiation
FGRRES_17116	1.63184		FGRRES_05896	-1.1298
FGRRES_00799	1.6546		FGRRES_04889	-1.12574
FGRRES_00217	1.7032		FGRRES_06684	-1.096
FGRRES_17377	1.97497		FGRRES_02788_M	-1.06759
FGRRES_04170_M	2.05963		FGRRES_07310	-1.06699	sexual development
FGRRES_11696_M	2.06694		FGRRES_11658	-1.05548
FGRRES_00313	2.07433		FGRRES_16777	-1.05487	conidiation
FGRRES_02130	2.16547		FGRRES_00477	-1.0438	mycelia growth,sexual development, conidiation , virulence
FGRRES_16822_M	2.20375		FGRRES_04273	-1.03765
FGRRES_17323	2.20835	mycelia growth,sexual development, conidiation , DON, virulence	FGRRES_15995	-1.03419
FGRRES_08246_M	2.68109		FGRRES_01100	-1.02924
FGRRES_01669	2.70308		FGRRES_10868	-1.02659	mycelia growth
FGRRES_02288	4.22586		FGRRES_06356	-1.02281
FGRRES_10470	5.35029	mycelia growth,sexual development	FGRRES_09002	-1.0191
			FGRRES_03044	1.01656
			FGRRES_11061	1.03083
			FGRRES_10914	1.03121
			FGRRES_09884	1.03604
			FGRRES_01760	1.04392
			FGRRES_17297	1.04479
			FGRRES_16476	1.05101
			FGRRES_12385	1.06796
			FGRRES_05930	1.08381
			FGRRES_12660	1.08481
			FGRRES_10660	1.08739
			FGRRES_02939	1.09288
			FGRRES_04862	1.10398
			FGRRES_16967_M	1.12128
			FGRRES_17116	1.12599
			FGRRES_08761_M	1.15431
			FGRRES_11462_M	1.16193
			FGRRES_07575_M	1.17602
			FGRRES_00342	1.18033
			FGRRES_08893	1.18575
			FGRRES_17196_M	1.20126
			FGRRES_07790	1.20237
			FGRRES_17408	1.20747
			FGRRES_00813	1.21862
			FGRRES_00147	1.25424
			FGRRES_06701	1.26187
			FGRRES_04459	1.26361
			FGRRES_17664	1.27318
			FGRRES_08831	1.29943
			FGRRES_07020	1.30039
			FGRRES_15987	1.31765
			FGRRES_07067	1.32473
			FGRRES_17038	1.32544
			FGRRES_04496_M	1.32988
			FGRRES_13896_M	1.35
			FGRRES_16306	1.37445
			FGRRES_17662	1.3935
			FGRRES_08722	1.40975
			FGRRES_11364	1.44056
			FGRRES_09868	1.4471
			FGRRES_07604	1.44812
			FGRRES_00625	1.45069
			FGRRES_06460_M	1.47223
			FGRRES_03040	1.47415
			FGRRES_08179	1.47427
			FGRRES_09594	1.47622
			FGRRES_16321	1.477
			FGRRES_07448	1.51897
			FGRRES_03322	1.52957
			FGRRES_17323	1.569
			FGRRES_06436	1.58095
			FGRRES_01731	1.59373
			FGRRES_04782	1.61876
			FGRRES_03881	1.65104
			FGRRES_17555	1.68517
			FGRRES_17377	1.73454
			FGRRES_15757	1.77023
			FGRRES_02814	1.78175
			FGRRES_10277_8_M	1.80469
			FGRRES_00144	1.8076
			FGRRES_15928	1.87375
			FGRRES_00217	1.87623
			FGRRES_01488	1.91571
			FGRRES_17370	2.09572
			FGRRES_00799	2.38794
			FGRRES_00313	2.40788
			FGRRES_01669	2.54329
			FGRRES_09368	2.66829
			FGRRES_02130	2.74584
			FGRRES_03219	2.78795
			FGRRES_04170_M	2.99784
			FGRRES_10470	4.03786
			FGRRES_02288	4.27597
Note: Downregulated genes were marked with light blue background, and upregulated genes were indicated with light pink color.
