# Supplementary material for: The Fusarium graminearum Histone Acetyltransferases Are Important for Morphogenesis, DON Biosynthesis, and Pathogenicity
Source: Front Microbiol. 2018 Apr 26;9:654. doi: 10.3389/fmicb.2018.00654 (PMC5932188; doi:10.3389/fmicb.2018.00654)
Supplement: Table S6 — DEGs in primary and secondary metabolism profiles. [file Table_6.XLSX]

## Sheet: PM_DEGs
Table S6 Primary and secondary metabolism genes screened from DEGs of ΔFgSAS3 and ΔFgGCN5
ΔFgSAS3_PM_DEGs				ΔFgGCN5_PM_DEGs
Upregulated		Downregulated		Upregulated		Downregulated
GeneName	Log2FC	GeneName	Log2FC	GeneName	Log2FC	GeneName	Log2FC
FGRRES_00217	1.7032	FGRRES_00018	-2.04181	FGRRES_00132	1.47415	FGRRES_00018	-3.0136
FGRRES_00799	1.6546	FGRRES_00049	-5.8554	FGRRES_00147	1.25424	FGRRES_00049	-4.16395
FGRRES_00884	1.42782	FGRRES_00271	-1.58432	FGRRES_00217	1.87623	FGRRES_00052	-1.79977
FGRRES_01017	1.25485	FGRRES_00296	-1.18971	FGRRES_00329	1.12341	FGRRES_00184	-1.92508
FGRRES_01157	1.34476	FGRRES_00299	-1.93154	FGRRES_00423	1.23507	FGRRES_00194	-1.53803
FGRRES_01346	1.35187	FGRRES_00365	-1.24208	FGRRES_00500	1.0136	FGRRES_00271	-2.02133
FGRRES_01573	1.0648	FGRRES_00404	-1.05633	FGRRES_00625	1.45069	FGRRES_00286	-1.03629
FGRRES_01699_M	1.59037	FGRRES_00417	-1.09067	FGRRES_00799	2.38794	FGRRES_00296	-1.11515
FGRRES_01808_M	1.19117	FGRRES_00469	-1.62758	FGRRES_00813	1.21862	FGRRES_00299	-2.40101
FGRRES_01863	1.35813	FGRRES_00589	-1.12414	FGRRES_00844	1.45816	FGRRES_00303	-1.06294
FGRRES_02289	4.46042	FGRRES_00786	-1.22767	FGRRES_00865	1.15806	FGRRES_00365	-1.75244
FGRRES_02645	2.48414	FGRRES_00797	-1.41569	FGRRES_00884	1.16697	FGRRES_00417	-1.43785
FGRRES_02717_M	1.35784	FGRRES_01086	-1.32174	FGRRES_01017	1.45009	FGRRES_00469	-2.27251
FGRRES_02893	1.68603	FGRRES_01111	-1.25532	FGRRES_01035	1.6545	FGRRES_00589	-1.32612
FGRRES_02976	3.13749	FGRRES_01134	-1.44881	FGRRES_01157	1.40365	FGRRES_00596	-2.00376
FGRRES_03247	3.19508	FGRRES_01141	-2.06603	FGRRES_01346	1.77345	FGRRES_00786	-2.51115
FGRRES_03603	1.2043	FGRRES_01199	-1.37287	FGRRES_01347	1.03355	FGRRES_00797	-2.39024
FGRRES_03714	1.87311	FGRRES_01243	-1.07932	FGRRES_01485	1.3256	FGRRES_00861	-1.48159
FGRRES_03767	1.89352	FGRRES_01279	-1.53192	FGRRES_01486	1.84203	FGRRES_01059	-2.333
FGRRES_03769	1.24143	FGRRES_01283	-1.16547	FGRRES_01497	1.36854	FGRRES_01097	-1.30898
FGRRES_03795	1.54446	FGRRES_01312	-1.74741	FGRRES_01573	1.1069	FGRRES_01102	-1.73095
FGRRES_03975	1.26651	FGRRES_01430	-3.85753	FGRRES_01699_M	1.44768	FGRRES_01111	-2.3329
FGRRES_04143	1.36271	FGRRES_01445	-1.18246	FGRRES_01731	1.59373	FGRRES_01134	-2.62714
FGRRES_04154_M	2.2695	FGRRES_01596	-1.40852	FGRRES_01962_M	1.04327	FGRRES_01141	-1.70677
FGRRES_04170_M	2.05963	FGRRES_01618	-1.0907	FGRRES_02204	1.25763	FGRRES_01188	-1.11282
FGRRES_04408	1.51352	FGRRES_01717	-2.10808	FGRRES_02289	4.99495	FGRRES_01199	-2.0801
FGRRES_04526_M	1.22049	FGRRES_01836	-1.98598	FGRRES_02354	1.88487	FGRRES_01243	-1.42874
FGRRES_04758	1.47574	FGRRES_01870	-1.03726	FGRRES_02488	1.96964	FGRRES_01244	-1.27589
FGRRES_04814	1.81082	FGRRES_02001	-2.86163	FGRRES_02645	3.61394	FGRRES_01279	-2.46918
FGRRES_04819	1.05974	FGRRES_02067_M	-1.52365	FGRRES_02717_M	2.21223	FGRRES_01283	-2.02442
FGRRES_04840	4.53099	FGRRES_02262	-2.16136	FGRRES_02893	4.57813	FGRRES_01300	-1.67872
FGRRES_05174	1.36584	FGRRES_02522	-1.33625	FGRRES_03247	5.64349	FGRRES_01312	-1.15674
FGRRES_05187_M	1.3087	FGRRES_02531	-1.24222	FGRRES_03271	1.22171	FGRRES_01430	-2.70211
FGRRES_05323	2.50169	FGRRES_02632	-1.19846	FGRRES_03288	3.18685	FGRRES_01445	-1.08327
FGRRES_05335	1.42183	FGRRES_02634	-1.99294	FGRRES_03410_M	1.93337	FGRRES_01490	-1.18559
FGRRES_05409	1.01401	FGRRES_02651	-1.50594	FGRRES_03456	2.11357	FGRRES_01530	-1.02615
FGRRES_05453_M	1.61926	FGRRES_02658	-1.55242	FGRRES_03603	1.95333	FGRRES_01572	-1.18069
FGRRES_05547	1.00066	FGRRES_02714	-1.55648	FGRRES_03668	1.18192	FGRRES_01596	-1.06469
FGRRES_05739	4.2418	FGRRES_02783	-1.23642	FGRRES_03714	1.31839	FGRRES_01836	-1.16737
FGRRES_05757_M	2.15452	FGRRES_02807	-1.12649	FGRRES_03767	1.11224	FGRRES_01870	-1.80713
FGRRES_05815	2.98805	FGRRES_02851	-2.00189	FGRRES_03795	1.74242	FGRRES_01969	-1.84834
FGRRES_05924	5.93259	FGRRES_02852	-1.45379	FGRRES_03917	1.39703	FGRRES_02001	-4.26455
FGRRES_06059	1.22258	FGRRES_03212	-1.36143	FGRRES_04103	1.7783	FGRRES_02067_M	-1.05307
FGRRES_06328	1.68567	FGRRES_03343	-1.4415	FGRRES_04154_M	2.45208	FGRRES_02083	-1.19204
FGRRES_06721	2.77642	FGRRES_03537	-3.40338	FGRRES_04170_M	2.99784	FGRRES_02262	-3.34725
FGRRES_06852	2.06292	FGRRES_03544_M	-3.03053	FGRRES_04408	1.48858	FGRRES_02347	-1.55858
FGRRES_06922	1.98275	FGRRES_03546	-5.65381	FGRRES_04496_M	1.32988	FGRRES_02522	-1.39403
FGRRES_07017	1.7129	FGRRES_03570_M	-1.45182	FGRRES_04526_M	1.19213	FGRRES_02531	-1.80096
FGRRES_07174	2.03909	FGRRES_03582	-1.69406	FGRRES_04782	1.61876	FGRRES_02561	-1.8572
FGRRES_07358	2.31394	FGRRES_03779	-1.94016	FGRRES_04840	5.09884	FGRRES_02622	-1.14654
FGRRES_07569	5.46153	FGRRES_03846	-3.30259	FGRRES_05036	1.6156	FGRRES_02634	-3.3088
FGRRES_07742	1.36704	FGRRES_03904	-1.27598	FGRRES_05174	1.71562	FGRRES_02651	-1.78563
FGRRES_07812_M	2.18852	FGRRES_03933	-3.23714	FGRRES_05187_M	1.90123	FGRRES_02658	-1.96485
FGRRES_08003	1.53784	FGRRES_03951	-1.80918	FGRRES_05221	1.00687	FGRRES_02659	-1.11378
FGRRES_08061_M	4.33436	FGRRES_04087_M	-2.14085	FGRRES_05249	1.69606	FGRRES_02714	-2.0792
FGRRES_08263	1.9801	FGRRES_04117	-1.56036	FGRRES_05323	2.32216	FGRRES_02743	-1.33684
FGRRES_08395_M	1.32788	FGRRES_04287	-1.81986	FGRRES_05453_M	2.0952	FGRRES_02783	-2.81578
FGRRES_08623_M	1.10236	FGRRES_04309	-1.37707	FGRRES_05507	1.05365	FGRRES_02797	-1.05358
FGRRES_08668	1.04585	FGRRES_04313	-1.58864	FGRRES_05547	1.30779	FGRRES_02807	-2.17723
FGRRES_08700	2.37507	FGRRES_04570	-2.86712	FGRRES_05623_M	1.23603	FGRRES_02918	-1.7754
FGRRES_08946	1.34073	FGRRES_04888_M	-1.7761	FGRRES_05696	1.87267	FGRRES_03014	-2.51399
FGRRES_09025	4.22368	FGRRES_05026	-1.4293	FGRRES_05739	3.71729	FGRRES_03017	-1.49141
FGRRES_09408	1.36182	FGRRES_05044	-1.46163	FGRRES_05924	6.45165	FGRRES_03072	-1.68445
FGRRES_10102	3.71208	FGRRES_05154	-1.87865	FGRRES_06032	1.17623	FGRRES_03194	-1.38617
FGRRES_10158_M	1.07632	FGRRES_05156	-1.56138	FGRRES_06059	1.5508	FGRRES_03292	-3.82063
FGRRES_10343	1.2675	FGRRES_05164	-1.43818	FGRRES_06098_M	2.62019	FGRRES_03380_M	-1.07853
FGRRES_10352	1.21999	FGRRES_05330	-1.19528	FGRRES_06133	1.09376	FGRRES_03532	-3.22618
FGRRES_10432_M	1.63013	FGRRES_05400	-1.2514	FGRRES_06282	1.33736	FGRRES_03537	-5.98404
FGRRES_10825	1.26066	FGRRES_05471	-2.18276	FGRRES_06436	1.58095	FGRRES_03544_M	-2.12344
FGRRES_10967	1.88815	FGRRES_05482	-1.08222	FGRRES_06449	1.26303	FGRRES_03546	-5.16696
FGRRES_11093	1.23115	FGRRES_05593	-1.15171	FGRRES_06460_M	1.47223	FGRRES_03582	-2.15829
FGRRES_11181	1.86127	FGRRES_05597	-1.6496	FGRRES_06511	1.47735	FGRRES_03777	-1.15681
FGRRES_12330	1.73039	FGRRES_05733	-1.39674	FGRRES_06675	1.37756	FGRRES_03779	-2.32557
FGRRES_12586	2.1855	FGRRES_05784	-1.10508	FGRRES_06721	3.25358	FGRRES_03846	-4.80916
FGRRES_12711	2.85874	FGRRES_05829	-1.27242	FGRRES_06813	1.27964	FGRRES_03904	-2.08269
FGRRES_13502_3_M	1.21342	FGRRES_05843	-1.79475	FGRRES_06852	2.0892	FGRRES_03933	-2.05396
FGRRES_13826	2.19836	FGRRES_05851	-1.09231	FGRRES_06922	1.15176	FGRRES_03951	-1.88613
FGRRES_13834	1.15099	FGRRES_05937	-1.13062	FGRRES_06959	1.18133	FGRRES_03978	-1.87521
FGRRES_13883	1.36183	FGRRES_05958	-1.57507	FGRRES_07174	2.15304	FGRRES_04087_M	-1.66868
FGRRES_15730_M	1.86091	FGRRES_06001	-4.21926	FGRRES_07358	2.54223	FGRRES_04117	-2.45825
FGRRES_15847	1.55495	FGRRES_06119	-1.04891	FGRRES_07436	1.13235	FGRRES_04273	-1.03765
FGRRES_15942_12076_M	1.15261	FGRRES_06206	-1.79605	FGRRES_07569	4.80975	FGRRES_04287	-2.00768
FGRRES_16174	2.31809	FGRRES_06297	-1.79466	FGRRES_07575_M	1.17602	FGRRES_04291	-1.3449
FGRRES_16299	1.24223	FGRRES_06420	-1.596	FGRRES_07692	1.56919	FGRRES_04309	-1.87422
FGRRES_16411	2.08379	FGRRES_06544	-1.15235	FGRRES_07812_M	1.60864	FGRRES_04313	-2.55681
FGRRES_16560	5.44739	FGRRES_06553	-2.5105	FGRRES_08012	1.37243	FGRRES_04382	-1.4301
FGRRES_16822_M	2.20375	FGRRES_06572	-1.87117	FGRRES_08061_M	3.74136	FGRRES_04527	-1.53176
FGRRES_16875	1.54742	FGRRES_06730	-1.38921	FGRRES_08263	1.56919	FGRRES_04546	-1.18279
FGRRES_16895	3.13749	FGRRES_06751	-1.92021	FGRRES_08350	2.16248	FGRRES_04570	-3.04291
FGRRES_16904	1.22556	FGRRES_06752	-3.16993	FGRRES_08351	1.37069	FGRRES_04888_M	-2.17729
FGRRES_16905	2.03054	FGRRES_06822	-1.57854	FGRRES_08352	1.56097	FGRRES_04901	-2.37229
FGRRES_16919	1.79691	FGRRES_06874	-1.5139	FGRRES_08415_M	1.98071	FGRRES_04909	-1.46638
FGRRES_16967_M	1.07923	FGRRES_06977	-1.37055	FGRRES_08498	1.74505	FGRRES_04929	-1.07769
FGRRES_17038	1.07492	FGRRES_07075_M	-1.6655	FGRRES_08623_M	1.47239	FGRRES_04982	-1.50649
FGRRES_17092	1.15055	FGRRES_07150	-1.16176	FGRRES_08668	1.61709	FGRRES_05026	-2.44655
FGRRES_17132	1.81821	FGRRES_07326	-1.06391	FGRRES_08700	2.23156	FGRRES_05044	-3.75572
FGRRES_17249	1.97111	FGRRES_07459	-1.34412	FGRRES_08761_M	1.15431	FGRRES_05081	-2.01533
FGRRES_17377	1.97497	FGRRES_07551	-1.55577	FGRRES_08831	1.29943	FGRRES_05154	-1.74003
FGRRES_17398	2.60074	FGRRES_07671	-1.39458	FGRRES_08946	1.13278	FGRRES_05156	-1.19283
FGRRES_17472	2.84421	FGRRES_07674	-1.02026	FGRRES_09025	2.24615	FGRRES_05164	-1.82136
FGRRES_17503	1.17127	FGRRES_07775	-1.93607	FGRRES_09115	1.31026	FGRRES_05244	-2.0975
FGRRES_17658_M	1.62993	FGRRES_07890	-1.52791	FGRRES_09148	1.82185	FGRRES_05471	-3.35808
FGRRES_17662	1.02125	FGRRES_07892_M	-2.57642	FGRRES_09368	2.66829	FGRRES_05514	-2.55747
FGRRES_20236	1.46877	FGRRES_07944_M	-2.26739	FGRRES_09408	2.14503	FGRRES_05516	-1.45699
		FGRRES_07946	-2.07795	FGRRES_09512	1.28556	FGRRES_05550	-1.31
		FGRRES_08253	-1.09588	FGRRES_09572	1.29094	FGRRES_05586	-1.3215
		FGRRES_08338	-2.47794	FGRRES_09594	1.47622	FGRRES_05593	-1.01397
		FGRRES_08343	-2.71065	FGRRES_09743	1.81044	FGRRES_05597	-1.44024
		FGRRES_08358	-1.28022	FGRRES_09884	1.03604	FGRRES_05621	-1.17647
		FGRRES_08426	-1.49401	FGRRES_09984	2.5294	FGRRES_05624	-2.2812
		FGRRES_08458	-2.11949	FGRRES_10102	1.64877	FGRRES_05733	-1.93093
		FGRRES_08528	-1.3539	FGRRES_10118	1.00887	FGRRES_05775	-1.01075
		FGRRES_08935	-1.05115	FGRRES_10158_M	1.29448	FGRRES_05843	-1.6839
		FGRRES_09159	-2.44634	FGRRES_10267	1.12976	FGRRES_05845	-1.827
		FGRRES_09255	-1.005	FGRRES_10343	1.71779	FGRRES_05853	-1.5124
		FGRRES_09289	-1.98921	FGRRES_10352	1.71201	FGRRES_05902	-1.55878
		FGRRES_09311	-2.14851	FGRRES_10432_M	1.83504	FGRRES_05912	-2.32618
		FGRRES_09520	-1.12906	FGRRES_10684_M	1.04589	FGRRES_05937	-2.99377
		FGRRES_09554	-1.21382	FGRRES_10722	1.26133	FGRRES_05958	-2.29926
		FGRRES_09558	-1.18026	FGRRES_10825	1.45515	FGRRES_05964	-1.27185
		FGRRES_09589	-1.37823	FGRRES_10914	1.03121	FGRRES_06001	-3.74827
		FGRRES_09638	-1.8081	FGRRES_10925	1.8148	FGRRES_06049	-1.57048
		FGRRES_09934	-1.14027	FGRRES_10967	1.97391	FGRRES_06070	-1.44435
		FGRRES_09940	-1.20899	FGRRES_11160	1.37243	FGRRES_06107	-1.01213
		FGRRES_10090	-1.16454	FGRRES_11181	3.06521	FGRRES_06117	-1.61223
		FGRRES_10118	-1.34012	FGRRES_11364	1.44056	FGRRES_06119	-2.12272
		FGRRES_10145	-1.04547	FGRRES_11462_M	1.16193	FGRRES_06168_M	-1.47689
		FGRRES_10175	-1.4016	FGRRES_11494	2.22407	FGRRES_06206	-2.01482
		FGRRES_10198	-1.04003	FGRRES_12330	2.12701	FGRRES_06243	-1.33856
		FGRRES_10211	-2.1771	FGRRES_12385	1.06796	FGRRES_06297	-2.63734
		FGRRES_10223	-1.32899	FGRRES_12711	3.97938	FGRRES_06325	-1.77602
		FGRRES_10387	-1.69755	FGRRES_12884	1.34184	FGRRES_06370	-2.58083
		FGRRES_10397	-3.05941	FGRRES_13834	1.88377	FGRRES_06372	-1.56373
		FGRRES_10429	-1.25241	FGRRES_13883	1.61739	FGRRES_06375	-1.81827
		FGRRES_10444	-1.14845	FGRRES_14027_16070_11614_M	1.10885	FGRRES_06380_M	-1.32518
		FGRRES_10725	-1.23891	FGRRES_15730_M	1.08307	FGRRES_06420	-1.60258
		FGRRES_10853	-1.40166	FGRRES_15847	1.5308	FGRRES_06544	-1.02276
		FGRRES_10933	-1.00084	FGRRES_16174	1.21425	FGRRES_06553	-4.33301
		FGRRES_11603	-1.01939	FGRRES_16299	1.53919	FGRRES_06572	-2.14618
		FGRRES_11979	-1.29031	FGRRES_16321	1.477	FGRRES_06586	-1.72395
		FGRRES_12344	-1.07104	FGRRES_16411	2.33663	FGRRES_06633	-1.4146
		FGRRES_13829	-3.12182	FGRRES_16471_M	1.09147	FGRRES_06683	-1.19569
		FGRRES_13888	-1.0206	FGRRES_16560	4.29709	FGRRES_06730	-2.39245
		FGRRES_13963	-5.01742	FGRRES_16594	1.43277	FGRRES_06751	-1.7854
		FGRRES_14003_M	-1.35264	FGRRES_16665	1.79317	FGRRES_06752	-3.5213
		FGRRES_15729_M	-2.27129	FGRRES_16705_M	1.17809	FGRRES_06788	-1.26286
		FGRRES_15749	-1.98405	FGRRES_16762	2.13191	FGRRES_06810	-1.98611
		FGRRES_15878	-1.43665	FGRRES_16857	1.89714	FGRRES_06822	-2.51799
		FGRRES_15901	-1.5467	FGRRES_16875	2.91518	FGRRES_06863	-1.03812
		FGRRES_15918	-1.2782	FGRRES_16878	2.13352	FGRRES_06874	-1.77304
		FGRRES_15926	-1.58563	FGRRES_16895	2.39328	FGRRES_06878	-1.21706
		FGRRES_15940	-1.62384	FGRRES_16904	1.22464	FGRRES_06895	-1.08067
		FGRRES_16086	-1.35779	FGRRES_16905	2.74592	FGRRES_06912_M	-1.36424
		FGRRES_16186	-1.83278	FGRRES_16919	2.47939	FGRRES_06937	-1.0404
		FGRRES_16274_M	-1.04373	FGRRES_16967_M	1.12128	FGRRES_06977	-2.15495
		FGRRES_16340_M	-5.17414	FGRRES_17038	1.32544	FGRRES_07016	-1.60945
		FGRRES_16349	-1.63171	FGRRES_17134	1.5659	FGRRES_07031	-1.19911
		FGRRES_16504	-1.37214	FGRRES_17196_M	1.20126	FGRRES_07075_M	-1.75464
		FGRRES_16505	-1.25223	FGRRES_17249	1.0126	FGRRES_07150	-1.35866
		FGRRES_16633	-1.25438	FGRRES_17297	1.04479	FGRRES_07182	-1.06001
		FGRRES_16663_M	-1.18773	FGRRES_17377	1.73454	FGRRES_07206	-1.61457
		FGRRES_16692_M	-1.04091	FGRRES_17398	2.87303	FGRRES_07257	-1.01141
		FGRRES_16693	-1.38381	FGRRES_17406	1.57214	FGRRES_07299	-1.97965
		FGRRES_16723	-1.51667	FGRRES_17408	1.20747	FGRRES_07423	-1.33656
		FGRRES_16767	-1.15505	FGRRES_17466	1.20238	FGRRES_07452	-1.17683
		FGRRES_16955	-1.11632	FGRRES_17472	2.91003	FGRRES_07671	-1.68944
		FGRRES_16958_M	-1.69264	FGRRES_17616_M	1.36213	FGRRES_07674	-1.89775
		FGRRES_17001	-1.48801	FGRRES_17643	1.59781	FGRRES_07775	-5.27595
		FGRRES_17173_M	-1.05152	FGRRES_17658_M	1.37294	FGRRES_07890	-1.56453
		FGRRES_17287_M	-1.092	FGRRES_17662	1.3935	FGRRES_07892_M	-3.3353
		FGRRES_17324_M	-1.17153	FGRRES_17664	1.27318	FGRRES_07897_M	-1.04291
		FGRRES_17402	-2.55131			FGRRES_07946	-2.71619
		FGRRES_17403	-1.2782			FGRRES_08058	-2.53898
		FGRRES_17404	-1.94059			FGRRES_08196	-1.44171
		FGRRES_17451	-1.13385			FGRRES_08253	-1.06069
		FGRRES_17518	-1.63031			FGRRES_08338	-2.23654
		FGRRES_17549	-3.6786			FGRRES_08343	-3.56543
		FGRRES_17579	-1.4645			FGRRES_08398	-2.58414
		FGRRES_17681_M	-1.37777			FGRRES_08399_M	-1.87389
		FGRRES_17725	-1.50835			FGRRES_08426	-1.31158
						FGRRES_08458	-3.11669
						FGRRES_08464	-1.97235
						FGRRES_08528	-2.78021
						FGRRES_08529	-1.6476
						FGRRES_08610	-1.1406
						FGRRES_08649	-1.07064
						FGRRES_08691	-2.24591
						FGRRES_08706	-2.04249
						FGRRES_08996	-1.6881
						FGRRES_09036_M	-1.05185
						FGRRES_09197	-2.30612
						FGRRES_09289	-4.50825
						FGRRES_09554	-1.22023
						FGRRES_09562	-1.86668
						FGRRES_09580	-1.14753
						FGRRES_09635	-1.07138
						FGRRES_09638	-2.16449
						FGRRES_09704	-1.29139
						FGRRES_09722	-1.51174
						FGRRES_09830_M	-2.16601
						FGRRES_09873	-1.10282
						FGRRES_09978	-1.02766
						FGRRES_10033	-1.37669
						FGRRES_10049	-2.00887
						FGRRES_10066	-1.02043
						FGRRES_10090	-2.12443
						FGRRES_10145	-1.41349
						FGRRES_10157	-1.0121
						FGRRES_10175	-1.99826
						FGRRES_10211	-2.03489
						FGRRES_10246	-1.21025
						FGRRES_10264	-1.09964
						FGRRES_10320	-1.15739
						FGRRES_10387	-2.29352
						FGRRES_10397	-6.88815
						FGRRES_10429	-2.52982
						FGRRES_10725	-1.57758
						FGRRES_10840	-1.44383
						FGRRES_10853	-2.07564
						FGRRES_10860	-1.14479
						FGRRES_10939	-1.31904
						FGRRES_11098	-4.20502
						FGRRES_11603	-1.87886
						FGRRES_11697	-3.05636
						FGRRES_11782	-1.67402
						FGRRES_11812	-1.4023
						FGRRES_11979	-2.64423
						FGRRES_12142	-2.78136
						FGRRES_13626_M	-1.16514
						FGRRES_13829	-7.13358
						FGRRES_13830	-2.49191
						FGRRES_13888	-3.2737
						FGRRES_13963	-5.56319
						FGRRES_15729_M	-3.16353
						FGRRES_15749	-3.31864
						FGRRES_15828	-3.06494
						FGRRES_15916	-2.18998
						FGRRES_15926	-1.59741
						FGRRES_15963	-2.11036
						FGRRES_15995	-1.03419
						FGRRES_16186	-3.27148
						FGRRES_16340_M	-6.95984
						FGRRES_16349	-3.51945
						FGRRES_16443	-3.90845
						FGRRES_16504	-2.14826
						FGRRES_16512	-1.43424
						FGRRES_16527	-1.30134
						FGRRES_16532	-1.31232
						FGRRES_16567	-1.44147
						FGRRES_16586	-1.05627
						FGRRES_16633	-1.27069
						FGRRES_16693	-2.37813
						FGRRES_16717	-1.38736
						FGRRES_16723	-1.63056
						FGRRES_16766	-1.6226
						FGRRES_16767	-1.66297
						FGRRES_16828	-1.53517
						FGRRES_16832	-1.19947
						FGRRES_16955	-2.16257
						FGRRES_16958_M	-3.10103
						FGRRES_16980_M	-1.10332
						FGRRES_16998	-1.06875
						FGRRES_17001	-1.59095
						FGRRES_17004	-1.87777
						FGRRES_17192	-1.15446
						FGRRES_17252_M	-1.35296
						FGRRES_17287_M	-2.0028
						FGRRES_17310	-1.38151
						FGRRES_17324_M	-2.28219
						FGRRES_17327	-1.16492
						FGRRES_17402	-4.9757
						FGRRES_17404	-1.7365
						FGRRES_17460	-3.86329
						FGRRES_17518	-1.72234
						FGRRES_17549	-1.75327
						FGRRES_17579	-1.68132
						FGRRES_17632_A_M	-1.34837
						FGRRES_17668	-1.6535
						FGRRES_17681_M	-2.78284
						FGRRES_17707_M	-1.45096
						FGRRES_17711_17183_M	-2.63797
						FGRRES_17725	-1.8052

## Sheet: SM_DEGs
Table S6 Primary and secondary metabolism genes screened from DEGs of ΔFgSAS3 and ΔFgGCN5
ΔFgSAS3_SM_DEGs						ΔFgGCN5_SM_DEGs						ΔFgSAS3 and ΔFgGCN5
GeneCluster	GeneName	Log2FC	Description	Enzyme_No (Wiemann et al., 2013)	Metabolite	GeneCluster	GeneName	Log2FC	Description	Enzyme_No (Wiemann et al., 2013)	Metabolite	Both downregulated(71)	Both upregulated(53)
C01	FGRRES_17598	-1.85223	tailoring enzyme			C01	FGRRES_17598	-5.30432	tailoring enzyme			FGRRES_00036	FGRRES_01681
C01	FGRRES_11648_M	1.35057				C02	FGRRES_15673_M	-6.12254	signature enzyme	NRPS 8		FGRRES_00038_M	FGRRES_01735_M
C02	FGRRES_15673_M	-6.55257	signature enzymes	NRPS 8		C02	FGRRES_11656	-4.58175	signature enzyme			FGRRES_00043	FGRRES_01787
C02	FGRRES_00048	-6.08411				C02	FGRRES_00048	-4.34841				FGRRES_00044	FGRRES_02286
C02	FGRRES_11656	-6.03012	signature enzymes			C02	FGRRES_00046	-4.18039	transporter_transcriptionfactor			FGRRES_00045	FGRRES_02288
C02	FGRRES_00043	-5.99794	tailoring enzyme			C02	FGRRES_00049	-4.16395				FGRRES_00046	FGRRES_02289
C02	FGRRES_00046	-5.89362	transporter_transcriptionfactor			C02	FGRRES_00043	-4.15548	tailoring enzyme			FGRRES_00047	FGRRES_02366
C02	FGRRES_00049	-5.8554				C02	FGRRES_00036	-4.11775				FGRRES_00048	FGRRES_02393
C02	FGRRES_00036	-5.7238				C02	FGRRES_00038_M	-3.8434				FGRRES_00049	FGRRES_02829
C02	FGRRES_00047	-5.08114				C02	FGRRES_00047	-3.36034				FGRRES_00071	FGRRES_03254_M
C02	FGRRES_15680_M	-4.9951	tailoring enzyme			C02	FGRRES_15680_M	-3.32373	tailoring enzyme			FGRRES_01782	FGRRES_03489
C02	FGRRES_00038_M	-4.95327				C02	FGRRES_00044	-3.00836				FGRRES_01785	FGRRES_03531
C02	FGRRES_00044	-4.22397				C02	FGRRES_00045	-1.35593				FGRRES_02137	FGRRES_03744
C02	FGRRES_00045	-3.04059				C02	FGRRES_11658	-1.05548	transporter_transcriptionfactor			FGRRES_02138	FGRRES_03745
C02	FGRRES_11658	-1.87895	transporter_transcriptionfactor			C03	FGRRES_00071	-5.96696	tailoring enzyme			FGRRES_02328	FGRRES_03747
C02	FGRRES_11657	-1.31016				C05	FGRRES_00453	-2.05809				FGRRES_02329	FGRRES_03860
C03	FGRRES_00071	-2.14899	tailoring enzyme			C05	FGRRES_00449	-1.89511				FGRRES_02827	FGRRES_03957
C05	FGRRES_15742	-1.08282	signature enzymes	STC2		C05	FGRRES_00455	-1.09382				FGRRES_02870	FGRRES_03964
C06	FGRRES_01675	-1.15315	transporter_transcriptionfactor			C05	FGRRES_00450	-1.0927				FGRRES_03066_M	FGRRES_04333
C06	FGRRES_01679_M	1.30285				C05	FGRRES_00456	1.22741				FGRRES_03257	FGRRES_04335
C06	FGRRES_01681	1.3398				C05	FGRRES_15743	2.093				FGRRES_03534_M	FGRRES_05371
C07	FGRRES_15879	-3.18628				C06	FGRRES_11988	1.40669	transporter_transcriptionfactor			FGRRES_03535	FGRRES_07795
C07	FGRRES_15878	-1.43665	transporter_transcriptionfactor			C06	FGRRES_01681	2.2792				FGRRES_03537	FGRRES_08176
C07	FGRRES_01744	-1.22719	tailoring enzyme			C07	FGRRES_15879	-1.91672				FGRRES_03540	FGRRES_08794
C07	FGRRES_01735_M	2.73283	transporter_transcriptionfactor			C07	FGRRES_15880	-1.5826				FGRRES_03541	FGRRES_08943
C08	FGRRES_01785	-1.45375	transporter_transcriptionfactor			C07	FGRRES_01731	1.59373	transporter_transcriptionfactor			FGRRES_03542_M	FGRRES_09083_M
C08	FGRRES_01782	-1.08072				C07	FGRRES_01735_M	3.89873	transporter_transcriptionfactor			FGRRES_03543	FGRRES_09086_M
C08	FGRRES_15885	1.04339				C08	FGRRES_01785	-2.69629	transporter_transcriptionfactor			FGRRES_03915	FGRRES_09187
C08	FGRRES_01787	7.02969				C08	FGRRES_01782	-1.51996				FGRRES_03966	FGRRES_09337
C09	FGRRES_02117	-2.03754	tailoring enzyme			C08	FGRRES_01787	5.91793				FGRRES_05374	FGRRES_09595
C09	FGRRES_02119	1.30143				C09	FGRRES_02118	1.35437	tailoring enzyme			FGRRES_06508	FGRRES_10100
C09	FGRRES_02111	2.51199	tailoring enzyme			C09	FGRRES_02121	3.33908				FGRRES_06509	FGRRES_10101
C10	FGRRES_02138	-4.16908	tailoring enzyme			C10	FGRRES_02138	-5.73836	tailoring enzyme			FGRRES_06538	FGRRES_10392
C10	FGRRES_02137	-3.90467	tailoring enzyme			C10	FGRRES_02137	-4.89	tailoring enzyme			FGRRES_06539	FGRRES_10396
C10	FGRRES_02139	1.5369	transporter_transcriptionfactor			C11	FGRRES_02251	1.36585	signature enzyme			FGRRES_06542_M	FGRRES_10464
C12	FGRRES_02286	1.40336				C12	FGRRES_15963	-2.11036	transporter_transcriptionfactor			FGRRES_07587	FGRRES_10545
C12	FGRRES_02288	4.22586	transporter_transcriptionfactor			C12	FGRRES_02281	-1.46274	transporter_transcriptionfactor			FGRRES_07588	FGRRES_11029
C12	FGRRES_02289	4.46042				C12	FGRRES_02291	-1.1723				FGRRES_07589	FGRRES_11562
C13	FGRRES_02330	-2.90892				C12	FGRRES_02290	1.59453				FGRRES_07592	FGRRES_12921
C13	FGRRES_02328	-1.32705				C12	FGRRES_02286	1.89715				FGRRES_07596	FGRRES_15669_M
C13	FGRRES_02320	-1.20024	transporter_transcriptionfactor			C12	FGRRES_02288	4.27597	transporter_transcriptionfactor			FGRRES_07674	FGRRES_16211
C13	FGRRES_02329	-1.13168				C12	FGRRES_02289	4.99495				FGRRES_08023	FGRRES_16212_M
C14	FGRRES_02366	1.50915	tailoring enzyme			C13	FGRRES_02322	1.24434	transporter_transcriptionfactor			FGRRES_08024	FGRRES_16659
C15	FGRRES_17745	2.91629	signature enzymes	PKS 22	Zearalenone	C13	FGRRES_02328	2.37348				FGRRES_08077	FGRRES_16897
C15	FGRRES_02393	3.04813				C13	FGRRES_02321	2.52001				FGRRES_08078	FGRRES_16967_M
C16	FGRRES_04595_M	-1.16574				C13	FGRRES_02329	2.82149				FGRRES_08079	FGRRES_16968
C17	FGRRES_04333	3.62282	signature enzymes			C13	FGRRES_02326	3.96953	tailoring enzyme			FGRRES_08081	FGRRES_17087
C17	FGRRES_04335	3.73431	tailoring enzyme			C13	FGRRES_02325	4.21433				FGRRES_09060	FGRRES_17116
C18	FGRRES_03969	-2.75489				C13	FGRRES_02324	4.42465	signature enzyme	PKS 26	Aurofusarin	FGRRES_09066	FGRRES_17172
C18	FGRRES_16176	-2.61312				C13	FGRRES_02327	4.55331				FGRRES_09335	FGRRES_17177
C18	FGRRES_03966	-1.16524				C14	FGRRES_02366	2.26022	tailoring enzyme			FGRRES_09339	FGRRES_17386
C18	FGRRES_03971	1.17006				C15	FGRRES_17745	1.85998	signature enzyme	PKS 22	Zearalenone	FGRRES_10387	FGRRES_17745
C18	FGRRES_03957	1.23325	transporter_transcriptionfactor			C15	FGRRES_02393	3.80774				FGRRES_10397	FGRRES_20143
C18	FGRRES_03964	1.25913	signature enzymes	PKS 28	Orcinol/orsellinic acid	C16	FGRRES_04596	-1.33844	tailoring enzyme			FGRRES_10608
C18	FGRRES_12342	1.394	tailoring enzyme			C17	FGRRES_16123_4_M	-1.0885				FGRRES_10609
C19	FGRRES_03915	-1.60335	tailoring enzyme			C17	FGRRES_16125_M	1.18829	transporter_transcriptionfactor			FGRRES_10617
C19	FGRRES_03912	-1.55732	transporter_transcriptionfactor			C17	FGRRES_04333	3.02713	signature enzyme			FGRRES_10995
C19	FGRRES_03925	1.66553				C17	FGRRES_04335	4.17901	tailoring enzyme			FGRRES_11656
C20	FGRRES_03862_M	1.09117	transporter_transcriptionfactor			C18	FGRRES_16176	-3.97073				FGRRES_11658
C20	FGRRES_03860	1.12929	tailoring enzyme			C18	FGRRES_03966	-1.54844				FGRRES_13888
C21	FGRRES_03744	1.5126	transporter_transcriptionfactor			C18	FGRRES_03957	1.04325	transporter_transcriptionfactor			FGRRES_15673_M
C21	FGRRES_03745	1.99109	tailoring enzyme			C18	FGRRES_03964	1.07843	signature enzyme	PKS 28	Orcinol/orsellinic acid	FGRRES_15680_M
C21	FGRRES_16212_M	2.27407				C19	FGRRES_03915	-2.22742	tailoring enzyme			FGRRES_15879
C21	FGRRES_03747	4.51756	signature enzymes	NRPS 6	Triacetylfusarinin	C19	FGRRES_03922	1.30065				FGRRES_16176
C21	FGRRES_16211	4.55669				C19	FGRRES_03917	1.39703				FGRRES_16251
C23	FGRRES_03543	-4.11587				C20	FGRRES_03856_M	-2.66324				FGRRES_16340_M
C23	FGRRES_03534_M	-3.88819				C20	FGRRES_03860	2.2155	tailoring enzyme			FGRRES_16376
C23	FGRRES_03540	-3.87075	tailoring enzyme			C21	FGRRES_03745	1.86102	tailoring enzyme			FGRRES_17057
C23	FGRRES_03537	-3.40338	signature enzymes		Trichothecene	C21	FGRRES_03744	2.1483	transporter_transcriptionfactor			FGRRES_17402
C23	FGRRES_03535	-2.71888	tailoring enzyme			C21	FGRRES_16212_M	2.71306				FGRRES_17598
C23	FGRRES_03541	-2.49412	transporter_transcriptionfactor			C21	FGRRES_16211	3.02187				FGRRES_17725
C23	FGRRES_03542_M	-1.41916	tailoring enzyme			C21	FGRRES_03747	4.75226	signature enzyme	NRPS 6	Triacetylfusarinin
C23	FGRRES_16251	-1.29827	transporter_transcriptionfactor			C22	FGRRES_03733	2.36346
C23	FGRRES_03531	3.85151				C23	FGRRES_03543	-8.73786
C24	FGRRES_03489	7.20521				C23	FGRRES_03535	-7.49225	tailoring enzyme
C25	FGRRES_16274_M	-1.04373	transporter_transcriptionfactor			C23	FGRRES_03540	-7.19947	tailoring enzyme
C26	FGRRES_03343	-1.4415				C23	FGRRES_03534_M	-6.98294
C27	FGRRES_03257	-1.40236	signature enzymes			C23	FGRRES_03537	-5.98404	signature enzyme		Trichothecene
C27	FGRRES_03254_M	2.32041				C23	FGRRES_03541	-4.85802	transporter_transcriptionfactor
C28	FGRRES_16340_M	-5.17414				C23	FGRRES_03542_M	-4.718	tailoring enzyme
C28	FGRRES_03066_M	-1.53466	signature enzymes	DTC1	Carotenoid	C23	FGRRES_03539	-3.58235
C29	FGRRES_02870	-3.74847	transporter_transcriptionfactor			C23	FGRRES_03532	-3.22618
C29	FGRRES_16376	-1.39206	tailoring enzyme			C23	FGRRES_16251	-2.79539	transporter_transcriptionfactor
C30	FGRRES_02827	-2.02606				C23	FGRRES_03538	-1.61549
C30	FGRRES_02829	1.40077				C23	FGRRES_03533	-1.36014
C33	FGRRES_05374	-1.15787				C23	FGRRES_03531	1.99659
C33	FGRRES_05368	1.27886	transporter_transcriptionfactor			C24	FGRRES_03498	-1.54113	tailoring enzyme
C33	FGRRES_05371	1.9053				C24	FGRRES_03494	1.28651	signature enzyme	STC4
C36	FGRRES_16659	3.59947				C24	FGRRES_03489	6.22564
C37	FGRRES_12921	3.10179				C26	FGRRES_03344_M	-1.88076
C38	FGRRES_06509	-2.19416				C26	FGRRES_03347_M	-1.37404	transporter_transcriptionfactor
C38	FGRRES_12933_M	-2.06031				C26	FGRRES_03340	1.91987	signature enzyme, tailoring enzyme	PKS 13
C38	FGRRES_06508	-1.36928	transporter_transcriptionfactor			C27	FGRRES_03257	-1.24193	signature enzyme
C39	FGRRES_06538	-2.54831				C27	FGRRES_03254_M	2.10203
C39	FGRRES_06539	-1.82393				C28	FGRRES_16340_M	-6.95984
C39	FGRRES_06542_M	-1.6614	transporter_transcriptionfactor			C28	FGRRES_03067_M	-3.44485
C39	FGRRES_06537	-1.25975	transporter_transcriptionfactor			C28	FGRRES_03066_M	-2.81689	signature enzyme	DTC1	Carotenoid
C39	FGRRES_06540	1.63013	signature enzymes			C28	FGRRES_03064_M	-2.74442
C40	FGRRES_07588	-3.66747				C29	FGRRES_02870	-4.96084	transporter_transcriptionfactor
C40	FGRRES_07596	-3.4231	tailoring enzyme			C29	FGRRES_16376	-2.65864	tailoring enzyme
C40	FGRRES_07587	-3.42115	transporter_transcriptionfactor			C30	FGRRES_02828	-1.39911
C40	FGRRES_07592	-1.91036	tailoring enzyme			C30	FGRRES_02827	-1.23413
C40	FGRRES_07583	-1.48435	transporter_transcriptionfactor			C30	FGRRES_02829	1.91245
C40	FGRRES_07589	-1.45051	transporter_transcriptionfactor			C31	FGRRES_04693	-1.54501
C41	FGRRES_07674	-1.02026	transporter_transcriptionfactor			C31	FGRRES_04701_M	1.65839
C42	FGRRES_16897	1.71081				C33	FGRRES_05374	-2.17767
C42	FGRRES_07795	8.93313				C33	FGRRES_05369	1.47044
C43	FGRRES_08943	1.14161				C33	FGRRES_05371	1.96444
C44	FGRRES_16967_M	1.07923	transporter_transcriptionfactor			C35	FGRRES_06049	-1.57048
C44	FGRRES_20143	1.27783				C35	FGRRES_16594	1.43277	signature enzyme
C44	FGRRES_08802	1.50313	transporter_transcriptionfactor			C35	FGRRES_06046	2.48475
C44	FGRRES_08794	1.86479	transporter_transcriptionfactor			C36	FGRRES_06447_M	1.26303	tailoring enzyme
C44	FGRRES_16968	3.04949				C36	FGRRES_16659	4.28221
C46	FGRRES_17057	-2.12448	signature enzymes			C37	FGRRES_06449	1.26303
C48	FGRRES_17087	1.442	tailoring enzyme			C37	FGRRES_06460_M	1.47223	transporter_transcriptionfactor
C48	FGRRES_08176	1.52051				C37	FGRRES_12921	3.56121
C49	FGRRES_08081	-3.33958				C38	FGRRES_06509	-2.99822
C49	FGRRES_08079	-2.48242	tailoring enzyme			C38	FGRRES_06508	-2.32436	transporter_transcriptionfactor
C49	FGRRES_08078	-1.45849				C38	FGRRES_06511	1.47735
C49	FGRRES_08077	-1.40173				C39	FGRRES_06538	-3.83721
C51	FGRRES_08023	-2.74558	tailoring enzyme			C39	FGRRES_06539	-3.47582
C51	FGRRES_08024	-1.68351				C39	FGRRES_06542_M	-2.62643	transporter_transcriptionfactor
C51	FGRRES_08015	1.18702				C39	FGRRES_06536	2.17489	tailoring enzyme
C51	FGRRES_17116	1.63184	transporter_transcriptionfactor			C40	FGRRES_07587	-6.74442	transporter_transcriptionfactor
C52	FGRRES_09066	-7.18463				C40	FGRRES_07596	-3.85355	tailoring enzyme
C52	FGRRES_09060	-2.01201	transporter_transcriptionfactor			C40	FGRRES_07588	-3.6738
C52	FGRRES_09083_M	2.34613				C40	FGRRES_07589	-1.98416	transporter_transcriptionfactor
C52	FGRRES_09086_M	3.28638	tailoring enzyme			C40	FGRRES_07592	-1.10956	tailoring enzyme
C53	FGRRES_17173_M	-1.05152				C41	FGRRES_07674	-1.89775	transporter_transcriptionfactor
C53	FGRRES_17172	1.17608				C42	FGRRES_16897	1.26303
C53	FGRRES_17170	1.88924				C42	FGRRES_07795	8.52488
C53	FGRRES_15669_M	2.31744	tailoring enzyme			C43	FGRRES_08943	1.78555
C53	FGRRES_09187	2.63301				C44	FGRRES_08800	-1.53898	transporter_transcriptionfactor
C54	FGRRES_17177	1.62835	transporter_transcriptionfactor			C44	FGRRES_16967_M	1.12128	transporter_transcriptionfactor
C55	FGRRES_09339	-1.53398	transporter_transcriptionfactor			C44	FGRRES_08792	1.14844
C55	FGRRES_09335	-1.01863	transporter_transcriptionfactor			C44	FGRRES_08794	1.98201	transporter_transcriptionfactor
C55	FGRRES_09337	2.194				C44	FGRRES_20143	2.46603
C55	FGRRES_09334	2.21921				C44	FGRRES_16968	3.58966
C57	FGRRES_09599	-2.09987				C45	FGRRES_08413	1.03044	tailoring enzyme
C57	FGRRES_09598	1.00964				C45	FGRRES_08414	2.10203
C57	FGRRES_09595	3.26238	transporter_transcriptionfactor			C46	FGRRES_17057	-1.65755	signature enzyme
C58	FGRRES_17725	-1.50835	signature enzymes			C47	FGRRES_08206	-3.6432
C58	FGRRES_10100	1.40219				C47	FGRRES_08208	1.20509	signature enzyme, tailoring enzyme	PKS 23
C58	FGRRES_10101	1.75691				C48	FGRRES_08188_M	-2.19448	transporter_transcriptionfactor
C59	FGRRES_10397	-3.05941	signature enzymes	STC9	Culmorin	C48	FGRRES_08176	1.20509
C59	FGRRES_10387	-1.69755				C48	FGRRES_08179	1.47427	transporter_transcriptionfactor
C59	FGRRES_10392	3.30038				C48	FGRRES_17087	1.54119	tailoring enzyme
C59	FGRRES_10396	3.37966				C49	FGRRES_08081	-4.26574
C60	FGRRES_10464	4.37238	signature enzymes, tailoring enzyme	PKS 24	Fusarielin	C49	FGRRES_08079	-3.3182	tailoring enzyme
C61	FGRRES_10547_M	1.39882	transporter_transcriptionfactor			C49	FGRRES_08077	-2.7419
C61	FGRRES_17386	1.60307	signature enzymes	NRPS 18		C49	FGRRES_08078	-2.71812
C61	FGRRES_10545	2.77807				C49	FGRRES_08080	-1.01752	transporter_transcriptionfactor
C62	FGRRES_10617	-4.15679	signature enzymes			C50	FGRRES_08065	-3.07631	tailoring enzyme
C62	FGRRES_17402	-2.55131				C50	FGRRES_08061	1.55313
C62	FGRRES_10609	-2.17439				C51	FGRRES_08023	-6.07802	tailoring enzyme
C62	FGRRES_10608	-2.03715				C51	FGRRES_08024	-3.45566
C62	FGRRES_10611	1.46877				C51	FGRRES_17116	1.12599	transporter_transcriptionfactor
C63	FGRRES_11029	5.69346	transporter_transcriptionfactor			C51	FGRRES_08012	1.37243
C64	FGRRES_10995	-2.1937	transporter_transcriptionfactor			C52	FGRRES_09060	-3.83842	transporter_transcriptionfactor
C64	FGRRES_10994	-1.87085				C52	FGRRES_09078	-3.06581	transporter_transcriptionfactor
C64	FGRRES_10989	2.13298				C52	FGRRES_09066	-2.71177
C65	FGRRES_13888	-1.0206				C52	FGRRES_09083_M	1.37364
C65	FGRRES_10933	-1.00084	signature enzymes			C52	FGRRES_09086_M	2.86154	tailoring enzyme
C67	FGRRES_11562	2.65994				C53	FGRRES_09184	1.21464
						C53	FGRRES_17172	1.44812
						C53	FGRRES_15669_M	1.93238
						C53	FGRRES_17168	2.04351
						C53	FGRRES_09193	2.73614
						C53	FGRRES_09187	4.01339
						C54	FGRRES_09210	1.13353
						C54	FGRRES_17177	5.00364
						C55	FGRRES_09335	-2.40479
						C55	FGRRES_09339	-1.89549
						C55	FGRRES_13560	1.17073
						C55	FGRRES_09337	2.36614
						C56	FGRRES_09380	-1.68419
						C56	FGRRES_09383	2.65672
						C57	FGRRES_09594	1.47622
						C57	FGRRES_09595	3.15193
						C58	FGRRES_17725	-1.8052
						C58	FGRRES_10098	-1.59915
						C58	FGRRES_10100	1.34572
						C58	FGRRES_10101	1.90997
						C59	FGRRES_10397	-6.88815
						C59	FGRRES_10387	-2.29352
						C59	FGRRES_10389	-1.86292
						C59	FGRRES_10396	4.17744
						C59	FGRRES_10392	4.82231
						C60	FGRRES_10464	4.27605
						C61	FGRRES_10542	1.68699
						C61	FGRRES_17386	2.36581
						C61	FGRRES_10545	2.5719
						C62	FGRRES_10617	-7.40128
						C62	FGRRES_17402	-4.9757
						C62	FGRRES_10608	-3.83154
						C62	FGRRES_17400	-3.29611
						C62	FGRRES_10609	-3.23613
						C63	FGRRES_11029	4.42205
						C64	FGRRES_10995	-1.04732
						C64	FGRRES_17487	2.19183
						C65	FGRRES_13888	-3.2737
						C67	FGRRES_11562	2.01996
Note: Downregulated genes were marked with light blue background, and upregulated genes were indicated with light pink color.
