# Supplementary material for: The Fusarium graminearum Histone Acetyltransferases Are Important for Morphogenesis, DON Biosynthesis, and Pathogenicity
Source: Front Microbiol. 2018 Apr 26;9:654. doi: 10.3389/fmicb.2018.00654 (PMC5932188; doi:10.3389/fmicb.2018.00654)
Supplement: Table S7 — DEGs related to sexual development in two mutants. [file Table_7.XLSX]

## Sheet:  sexual development
Table S7 Expression of genes related to sexual development in two mutants
sexual development (reference: Kim et al 2015)					sexual development probe sets (reference: Heather et al 2007)
ΔFgSAS3					ΔFgSAS3		ΔFgGCN5
GeneName	Log2FC				GeneName	Log2FC	GeneName	Log2FC
FGRRES_13708	-1.71248				FGRRES_02085	-4.71302	FGRRES_02085	-4.66691
FGRRES_16753	-1.3327				FGRRES_04009	-3.00391	FGRRES_16443	-3.90845
FGRRES_15782	-1.26972				FGRRES_12073	-2.89707	FGRRES_04902	-3.70222
FGRRES_09019	-1.13563				FGRRES_01146	-2.87826	FGRRES_07758	-3.49048
FGRRES_00404	-1.05633				FGRRES_09677	-2.82361	FGRRES_08024	-3.45566
FGRRES_06059	1.22258				FGRRES_12322_M	-2.73129	FGRRES_03285	-3.23853
FGRRES_13162	1.2496				FGRRES_06617_M	-2.60999	FGRRES_12358	-3.22412
FGRRES_10825	1.26066				FGRRES_12358	-2.56582	FGRRES_01066	-2.94154
FGRRES_09896	2.51198				FGRRES_03481	-2.24068	FGRRES_05031	-2.72294
FGRRES_00348	3.59638				FGRRES_10995	-2.1937	FGRRES_05472	-2.60993
ΔFgGCN5					FGRRES_16607	-2.16563	FGRRES_12322_M	-2.58249
GeneName	Log2FC				FGRRES_05472	-2.16456	FGRRES_17383	-2.55143
FGRRES_15782	-3.11893				FGRRES_07640	-2.06344	FGRRES_02677	-2.38403
FGRRES_13708	-2.74268				FGRRES_12933_M	-2.06031	FGRRES_16891	-2.34474
FGRRES_16753	-1.29542				FGRRES_02827	-2.02606	FGRRES_10144	-2.25711
FGRRES_13162	1.0874				FGRRES_05031	-1.99147	FGRRES_13536	-2.22658
FGRRES_08893	1.18575				FGRRES_02677	-1.98647	FGRRES_07489	-2.12929
FGRRES_10825	1.45515				FGRRES_16891	-1.92858	FGRRES_04999	-2.03321
FGRRES_06059	1.5508				FGRRES_06327	-1.92602	FGRRES_09677	-2.01678
FGRRES_17168	2.04351				FGRRES_11658	-1.87895	FGRRES_08332	-1.98518
FGRRES_09896	2.60372				FGRRES_03032	-1.8708	FGRRES_00449	-1.89511
FGRRES_00348	5.11079				FGRRES_07489	-1.79545	FGRRES_08424_M	-1.85236
					FGRRES_05935	-1.78364	FGRRES_03282	-1.81313
					FGRRES_04569	-1.78065	FGRRES_11132	-1.77642
					FGRRES_16400	-1.75799	FGRRES_16449	-1.76236
					FGRRES_09622	-1.7205	FGRRES_02904	-1.75147
					FGRRES_08024	-1.68351	FGRRES_03279	-1.70697
					FGRRES_05841	-1.59664	FGRRES_11957	-1.70222
					FGRRES_12972_M	-1.58166	FGRRES_02415	-1.66832
					FGRRES_13919	-1.5674	FGRRES_02917	-1.66373
					FGRRES_12699	-1.51098	FGRRES_12882	-1.66029
					FGRRES_13126	-1.48099	FGRRES_06976	-1.65546
					FGRRES_17524	-1.4632	FGRRES_16607	-1.63233
					FGRRES_03343	-1.4415	FGRRES_12606_M	-1.62735
					FGRRES_10803	-1.40428	FGRRES_10098	-1.59915
					FGRRES_17383	-1.37428	FGRRES_17099	-1.57927
					FGRRES_16449	-1.35171	FGRRES_03309	-1.57176
					FGRRES_07424	-1.30668	FGRRES_08800	-1.53898
					FGRRES_04997	-1.26304	FGRRES_10618	-1.49732
					FGRRES_05400	-1.2514	FGRRES_00059	-1.49714
					FGRRES_02415	-1.23886	FGRRES_03772	-1.4751
					FGRRES_06482	-1.23776	FGRRES_16130	-1.46452
					FGRRES_01571	-1.23448	FGRRES_10500	-1.45953
					FGRRES_13051	-1.22142	FGRRES_05502	-1.44958
					FGRRES_20211	-1.22142	FGRRES_00179	-1.44883
					FGRRES_00642	-1.20802	FGRRES_12281	-1.39734
					FGRRES_07227	-1.20308	FGRRES_04009	-1.36485
					FGRRES_02632	-1.19846	FGRRES_05178	-1.36279
					FGRRES_09445	-1.19535	FGRRES_03481	-1.3571
					FGRRES_15935	-1.19189	FGRRES_12531	-1.35197
					FGRRES_12882	-1.11631	FGRRES_16106	-1.32866
					FGRRES_09911	-1.05864	FGRRES_10454_M	-1.27369
					FGRRES_17576	-1.05749	FGRRES_02827	-1.23413
					FGRRES_16095	-1.05299	FGRRES_05776	-1.19166
					FGRRES_09139_40_17163_M	-1.04021	FGRRES_05841	-1.17519
					FGRRES_06976	-1.01807	FGRRES_09911	-1.17108
					FGRRES_01066	-1.01098	FGRRES_00642	-1.15538
					FGRRES_10296_M	-1.00579	FGRRES_08610	-1.1406
					FGRRES_17219	-0.988459	FGRRES_11658	-1.05548
					FGRRES_01608_M	-0.983787	FGRRES_10995	-1.04732
					FGRRES_11569	-0.97294	FGRRES_17670_M	-1.02227
					FGRRES_02904	-0.963132	FGRRES_10803	-1.01958
					FGRRES_13536	-0.955394	FGRRES_09139_40_17163_M	-1.00906
					FGRRES_03309	-0.932322	FGRRES_03310	-1.00728
					FGRRES_11073	-0.931998	FGRRES_16215	-0.987944
					FGRRES_15089	-0.931728	FGRRES_16400	-0.979548
					FGRRES_16698	-0.930149	FGRRES_06116	-0.967282
					FGRRES_10144	-0.920846	FGRRES_13224	-0.948318
					FGRRES_15535	-0.910951	FGRRES_20281	-0.917582
					FGRRES_04331	-0.902954	FGRRES_15791	-0.911605
					FGRRES_01736_M	-0.87147	FGRRES_05395	-0.909543
					FGRRES_02214	-0.864719	FGRRES_10296_M	-0.899215
					FGRRES_05776	-0.848447	FGRRES_20172	-0.892627
					FGRRES_12687	-0.835458	FGRRES_00349	-0.883746
					FGRRES_08424_M	-0.827244	FGRRES_06918	-0.860852
					FGRRES_09473	-0.806226	FGRRES_15218	-0.82566
					FGRRES_17647	-0.786688	FGRRES_12101	-0.822317
					FGRRES_03279	-0.780972	FGRRES_01170	-0.821247
					FGRRES_12101	-0.777437	FGRRES_01460	-0.816648
					FGRRES_04200	-0.76546	FGRRES_09622	-0.814116
					FGRRES_11798_M	-0.762599	FGRRES_04913	-0.808557
					FGRRES_15791	-0.753911	FGRRES_00687_M	-0.803021
					FGRRES_00179	-0.749133	FGRRES_15833	-0.798857
					FGRRES_03045_M	-0.739035	FGRRES_10794_M	-0.790828
					FGRRES_11566_M	-0.721086	FGRRES_08955_M	-0.790244
					FGRRES_01170	-0.690734	FGRRES_09569	-0.778383
					FGRRES_17624_M	-0.688786	FGRRES_06592	-0.742073
					FGRRES_16986	-0.68622	FGRRES_07227	-0.732219
					FGRRES_10081	-0.66803	FGRRES_05400	-0.730843
					FGRRES_04435	-0.666246	FGRRES_07424	-0.709063
					FGRRES_15833	-0.662411	FGRRES_03775	-0.69433
					FGRRES_08193_M	-0.659469	FGRRES_15153	-0.676
					FGRRES_08332	-0.656609	FGRRES_12933_M	-0.675296
					FGRRES_12736	-0.653543	FGRRES_11819	-0.666337
					FGRRES_05502	-0.651558	FGRRES_06986	-0.657509
					FGRRES_00736	-0.645958	FGRRES_16095	-0.620407
					FGRRES_00349	-0.63771	FGRRES_17123	-0.614233
					FGRRES_07758	-0.633492	FGRRES_01571	-0.601187
					FGRRES_12281	-0.613481	FGRRES_06482	-0.597503
					FGRRES_01465	-0.604319	FGRRES_06151	-0.596766
					FGRRES_16757	-0.603184	FGRRES_02017_M	-0.59383
					FGRRES_16443	-0.584347	FGRRES_13126	-0.573833
					FGRRES_00449	-0.58202	FGRRES_13356	-0.564246
					FGRRES_15060	-0.578962	FGRRES_07759_M	-0.551466
					FGRRES_15050	-0.573625	FGRRES_11881	-0.551466
					FGRRES_08800	-0.573259	FGRRES_17500	-0.545652
					FGRRES_01143	-0.562046	FGRRES_17647	-0.533662
					FGRRES_17187	-0.557198	FGRRES_12687	-0.526395
					FGRRES_02363	-0.549966	FGRRES_03346	-0.512966
					FGRRES_12606_M	-0.528428	FGRRES_06935	-0.511993
					FGRRES_16647	-0.51269	FGRRES_01273	-0.505741
					FGRRES_10454_M	-0.512384	FGRRES_01688	-0.503571
					FGRRES_01642	-0.504669	FGRRES_02815	-0.481741
					FGRRES_17185	-0.490705	FGRRES_16757	-0.474903
					FGRRES_04493	-0.490635	FGRRES_11805	-0.464939
					FGRRES_13022	-0.487022	FGRRES_00736	-0.4567
					FGRRES_11992	-0.476312	FGRRES_17624_M	-0.456581
					FGRRES_06918	-0.473407	FGRRES_20348	-0.44455
					FGRRES_17683	-0.463256	FGRRES_05526	-0.44455
					FGRRES_13145	-0.462187	FGRRES_00802	-0.436931
					FGRRES_03282	-0.443803	FGRRES_17187	-0.432047
					FGRRES_03346	-0.432147	FGRRES_13022	-0.426054
					FGRRES_16130	-0.413778	FGRRES_06079	-0.419015
					FGRRES_10976	-0.412776	FGRRES_00354	-0.418966
					FGRRES_12752	-0.407938	FGRRES_01081	-0.404757
					FGRRES_05178	-0.405645	FGRRES_15935	-0.404199
					FGRRES_13554	-0.400684	FGRRES_13602	-0.403908
					FGRRES_01108	-0.393643	FGRRES_02796	-0.388485
					FGRRES_15210_M	-0.390036	FGRRES_01876	-0.386295
					FGRRES_00354	-0.38344	FGRRES_13155	-0.384456
					FGRRES_20281	-0.373588	FGRRES_15054_M	-0.369973
					FGRRES_15761	-0.366883	FGRRES_06327	-0.366816
					FGRRES_04340	-0.364158	FGRRES_11975	-0.366816
					FGRRES_16623	-0.354912	FGRRES_08626	-0.364638
					FGRRES_20385	-0.354876	FGRRES_08976_M	-0.335688
					FGRRES_12248	-0.348216	FGRRES_12699	-0.317488
					FGRRES_13356	-0.342547	FGRRES_05445_M	-0.312442
					FGRRES_06116	-0.34164	FGRRES_07869	-0.294012
					FGRRES_15054_M	-0.339525	FGRRES_03032	-0.29123
					FGRRES_16827	-0.337983	FGRRES_02599	-0.278204
					FGRRES_02917	-0.316384	FGRRES_01415	-0.27485
					FGRRES_16215	-0.309541	FGRRES_03006	-0.272716
					FGRRES_12992	-0.307574	FGRRES_11569	-0.257047
					FGRRES_09531	-0.306573	FGRRES_15125	-0.251905
					FGRRES_08652	-0.302753	FGRRES_12472	-0.242919
					FGRRES_08955_M	-0.296833	FGRRES_04455	-0.237281
					FGRRES_01512	-0.288122	FGRRES_12277	-0.237281
					FGRRES_12842	-0.287316	FGRRES_09327	-0.234391
					FGRRES_13139	-0.281102	FGRRES_04422	-0.232868
					FGRRES_01755	-0.271048	FGRRES_15060	-0.227089
					FGRRES_17058	-0.263075	FGRRES_10959	-0.214408
					FGRRES_06935	-0.262993	FGRRES_11798_M	-0.20352
					FGRRES_06592	-0.261887	FGRRES_13919	-0.203456
					FGRRES_01384	-0.261249	FGRRES_01465	-0.202544
					FGRRES_07513	-0.254799	FGRRES_09531	-0.199737
					FGRRES_08626	-0.250191	FGRRES_13050	-0.188832
					FGRRES_03287_M	-0.246309	FGRRES_01108	-0.185303
					FGRRES_17508	-0.246023	FGRRES_09886	-0.174572
					FGRRES_05445_M	-0.246019	FGRRES_04200	-0.173407
					FGRRES_05115	-0.242529	FGRRES_16814	-0.171344
					FGRRES_17047	-0.231323	FGRRES_12982	-0.150494
					FGRRES_15341	-0.224863	FGRRES_13477	-0.148678
					FGRRES_04913	-0.224822	FGRRES_04086	-0.146249
					FGRRES_10533	-0.211308	FGRRES_07268	-0.136763
					FGRRES_03041_M	-0.210219	FGRRES_11897	-0.133167
					FGRRES_12277	-0.203371	FGRRES_04616	-0.131186
					FGRRES_16569	-0.187256	FGRRES_20155	-0.126374
					FGRRES_10525	-0.177525	FGRRES_13709	-0.121884
					FGRRES_17500	-0.176517	FGRRES_15089	-0.109534
					FGRRES_13345_M	-0.169635	FGRRES_17591	-0.10722
					FGRRES_15396	-0.167633	FGRRES_15626	-0.0819803
					FGRRES_07869	-0.15494	FGRRES_16647	-0.056871
					FGRRES_08610	-0.151242	FGRRES_03287_M	-0.0537557
					FGRRES_02017_M	-0.147129	FGRRES_04435	-0.0473991
					FGRRES_07508	-0.146781	FGRRES_12953	-0.0381072
					FGRRES_09327	-0.144697	FGRRES_20167	-0.0303398
					FGRRES_00322_M	-0.142037	FGRRES_17149	-0.0246764
					FGRRES_01460	-0.141917	FGRRES_11566_M	-0.010605
					FGRRES_06396	-0.141608	FGRRES_01058	-0.0017452
					FGRRES_16975	-0.137762	FGRRES_15301_M	0
					FGRRES_01415	-0.131408	FGRRES_01517	0
					FGRRES_15153	-0.125701	FGRRES_12777	0
					FGRRES_09777_M	-0.12315	FGRRES_13679	0
					FGRRES_16334	-0.119146	FGRRES_06533	0
					FGRRES_13065	-0.113135	FGRRES_04330	0
					FGRRES_00687_M	-0.111431	FGRRES_12736	0
					FGRRES_03297	-0.111177	FGRRES_16493	0
					FGRRES_05061	-0.09849	FGRRES_20031	0
					FGRRES_04086	-0.0923553	FGRRES_05115	0
					FGRRES_15822	-0.0908045	FGRRES_09070	0
					FGRRES_16577	-0.0907135	FGRRES_02089	0
					FGRRES_11805	-0.0903611	FGRRES_16669	0
					FGRRES_10213	-0.0862265	FGRRES_00701	0
					FGRRES_16489	-0.0850121	FGRRES_12260	0
					FGRRES_15368	-0.0844088	FGRRES_17307	0
					FGRRES_15218	-0.0826923	FGRRES_13904_M	0
					FGRRES_00413	-0.0684179	FGRRES_20372	0
					FGRRES_10171	-0.0505491	FGRRES_12996	0
					FGRRES_08976_M	-0.0497659	FGRRES_11073	0
					FGRRES_04902	-0.0486085	FGRRES_15322	0
					FGRRES_12274	-0.04614	FGRRES_05555_M	0
					FGRRES_16814	-0.0454541	FGRRES_15098	0
					FGRRES_12938	-0.044791	FGRRES_01519	0
					FGRRES_10863	-0.0381354	FGRRES_12972_M	0
					FGRRES_00517	-0.0376226	FGRRES_10863	0
					FGRRES_06698	-0.0348522	FGRRES_07508	0
					FGRRES_16734_M	-0.0342649	FGRRES_10533	0
					FGRRES_13402	-0.0160988	FGRRES_15577	0
					FGRRES_00802	-0.00714576	FGRRES_01642	0
					FGRRES_00059	0	FGRRES_00517	0
					FGRRES_00456	0	FGRRES_13629	0
					FGRRES_00571	0	FGRRES_16140	0
					FGRRES_00701	0	FGRRES_06913	0
					FGRRES_00784_M	0	FGRRES_05746	0
					FGRRES_00785	0	FGRRES_15527	0
					FGRRES_00829	0	FGRRES_08705	0
					FGRRES_00851	0	FGRRES_12547	0
					FGRRES_01058	0	FGRRES_11732	0
					FGRRES_01114	0	FGRRES_16290	0
					FGRRES_01140	0	FGRRES_16786	0
					FGRRES_01196	0	FGRRES_10413	0
					FGRRES_01261	0	FGRRES_06428	0
					FGRRES_01273	0	FGRRES_15567	0
					FGRRES_01517	0	FGRRES_01622	0
					FGRRES_01519	0	FGRRES_12938	0
					FGRRES_01582	0	FGRRES_05056	0
					FGRRES_01609	0	FGRRES_13066	0
					FGRRES_01622	0	FGRRES_06360	0
					FGRRES_01688	0	FGRRES_15542	0
					FGRRES_01728	0	FGRRES_00585	0
					FGRRES_01758	0	FGRRES_09506	0
					FGRRES_01801	0	FGRRES_00606	0
					FGRRES_01876	0	FGRRES_00848	0
					FGRRES_02020	0	FGRRES_01529	0
					FGRRES_02089	0	FGRRES_02363	0
					FGRRES_02514_M	0	FGRRES_02755	0
					FGRRES_02599	0	FGRRES_02842_M	0
					FGRRES_02741	0	FGRRES_02858	0
					FGRRES_02755	0	FGRRES_02864	0
					FGRRES_02796	0	FGRRES_03057	0
					FGRRES_02842_M	0	FGRRES_03661	0
					FGRRES_03267	0	FGRRES_05061	0
					FGRRES_03305	0	FGRRES_05253	0
					FGRRES_03485_M	0	FGRRES_05338	0
					FGRRES_03661	0	FGRRES_05949	0
					FGRRES_03693	0	FGRRES_07513	0
					FGRRES_03772	0	FGRRES_08193_M	0
					FGRRES_03837_M	0	FGRRES_08641_M	0
					FGRRES_04138	0	FGRRES_08648	0
					FGRRES_04422	0	FGRRES_08912	0
					FGRRES_04455	0	FGRRES_09416	0
					FGRRES_04475	0	FGRRES_10171	0
					FGRRES_05056	0	FGRRES_10173	0
					FGRRES_05253	0	FGRRES_10525	0
					FGRRES_05356	0	FGRRES_10898	0
					FGRRES_05395	0	FGRRES_11324	0
					FGRRES_05536	0	FGRRES_11686	0
					FGRRES_05570	0	FGRRES_12752	0
					FGRRES_05572	0	FGRRES_13145	0
					FGRRES_05746	0	FGRRES_13260	0
					FGRRES_05949	0	FGRRES_13476	0
					FGRRES_05984	0	FGRRES_13592	0
					FGRRES_06079	0	FGRRES_13753	0
					FGRRES_06151	0	FGRRES_15081	0
					FGRRES_06293	0	FGRRES_15087_M	0
					FGRRES_06610	0	FGRRES_15210_M	0
					FGRRES_06913	0	FGRRES_15243	0
					FGRRES_06986	0	FGRRES_15276	0
					FGRRES_06993	0	FGRRES_15368	0
					FGRRES_07448	0	FGRRES_15535	0
					FGRRES_07483	0	FGRRES_15536	0
					FGRRES_07579	0	FGRRES_15576	0
					FGRRES_07692	0	FGRRES_15596	0
					FGRRES_08156	0	FGRRES_15822	0
					FGRRES_08304	0	FGRRES_16060	0
					FGRRES_08370	0	FGRRES_16112	0
					FGRRES_08512_M	0	FGRRES_16348	0
					FGRRES_08641_M	0	FGRRES_16465	0
					FGRRES_08648	0	FGRRES_16827	0
					FGRRES_08698	0	FGRRES_16975	0
					FGRRES_08912	0	FGRRES_17159	0
					FGRRES_09018	0	FGRRES_17219	0
					FGRRES_09062_M	0	FGRRES_17263	0
					FGRRES_09070	0	FGRRES_17525	0
					FGRRES_09569	0	FGRRES_17576	0
					FGRRES_09675	0	FGRRES_17683	0
					FGRRES_09886	0	FGRRES_20242	0
					FGRRES_10143	0	FGRRES_20409	0
					FGRRES_10324	0	FGRRES_09018	0
					FGRRES_10413	0	FGRRES_01384	0
					FGRRES_10477	0	FGRRES_10143	0
					FGRRES_10618	0	FGRRES_16697	0
					FGRRES_10794_M	0	FGRRES_09675	0
					FGRRES_10898	0	FGRRES_15341	0
					FGRRES_10950	0	FGRRES_03297	0
					FGRRES_11018	0	FGRRES_00384	0
					FGRRES_11051_M	0	FGRRES_13139	0
					FGRRES_11731	0	FGRRES_12278	0
					FGRRES_11732	0	FGRRES_16569	0
					FGRRES_11744	0	FGRRES_06293	0
					FGRRES_11897	0	FGRRES_13381	0
					FGRRES_12048	0	FGRRES_05356	0
					FGRRES_12061	0	FGRRES_07115	0
					FGRRES_12111	0	FGRRES_01608_M	0
					FGRRES_12191	0	FGRRES_09777_M	0
					FGRRES_12196	0	FGRRES_20040	0
					FGRRES_12259	0	FGRRES_13402	0
					FGRRES_12260	0	FGRRES_11739	0
					FGRRES_12278	0	FGRRES_12905_M	0
					FGRRES_12298	0	FGRRES_01143	0
					FGRRES_12508	0	FGRRES_12274	0
					FGRRES_12547	0	FGRRES_15827	0.000208058
					FGRRES_12576	0	FGRRES_16734_M	0.00276155
					FGRRES_12614	0	FGRRES_04268	0.0440291
					FGRRES_12623_M	0	FGRRES_11590	0.0517026
					FGRRES_12718	0	FGRRES_06955	0.056212
					FGRRES_12777	0	FGRRES_13074	0.0816006
					FGRRES_12841	0	FGRRES_05320	0.0819037
					FGRRES_12905_M	0	FGRRES_03226_M	0.0822675
					FGRRES_12953	0	FGRRES_15336	0.0933311
					FGRRES_12982	0	FGRRES_16334	0.095207
					FGRRES_12996	0	FGRRES_00785	0.121145
					FGRRES_13074	0	FGRRES_06818	0.161983
					FGRRES_13155	0	FGRRES_13345_M	0.162788
					FGRRES_13181_M	0	FGRRES_17457	0.170238
					FGRRES_13224	0	FGRRES_02532	0.174137
					FGRRES_13260	0	FGRRES_05135	0.188154
					FGRRES_13368_M	0	FGRRES_10314	0.195145
					FGRRES_13381	0	FGRRES_05343	0.207737
					FGRRES_13384	0	FGRRES_09590	0.208686
					FGRRES_13476	0	FGRRES_09576	0.230261
					FGRRES_13477	0	FGRRES_15830	0.255597
					FGRRES_13488_M	0	FGRRES_05572	0.25739
					FGRRES_13508	0	FGRRES_05704	0.261673
					FGRRES_13539	0	FGRRES_00829	0.269063
					FGRRES_13602	0	FGRRES_15064	0.291761
					FGRRES_13624	0	FGRRES_10081	0.304778
					FGRRES_13629	0	FGRRES_03181	0.321245
					FGRRES_13677	0	FGRRES_00571	0.345128
					FGRRES_13679	0	FGRRES_04138	0.351353
					FGRRES_13709	0	FGRRES_05272	0.35504
					FGRRES_13900	0	FGRRES_15655_M	0.364388
					FGRRES_13904_M	0	FGRRES_00357	0.39185
					FGRRES_15079	0	FGRRES_09427	0.400272
					FGRRES_15087_M	0	FGRRES_01223_M	0.401338
					FGRRES_15096_M	0	FGRRES_20173	0.407539
					FGRRES_15098	0	FGRRES_16839	0.408845
					FGRRES_15132	0	FGRRES_13705	0.427993
					FGRRES_15145	0	FGRRES_09334	0.432131
					FGRRES_15276	0	FGRRES_16694	0.432919
					FGRRES_15336	0	FGRRES_01491	0.441035
					FGRRES_15349	0	FGRRES_17269_M	0.452751
					FGRRES_15365	0	FGRRES_11992	0.460756
					FGRRES_15371	0	FGRRES_17288	0.474566
					FGRRES_15384	0	FGRRES_17723	0.505298
					FGRRES_15392	0	FGRRES_01917	0.511697
					FGRRES_15393	0	FGRRES_12141	0.512611
					FGRRES_15487	0	FGRRES_10976	0.516314
					FGRRES_15513	0	FGRRES_15942_12076_M	0.543399
					FGRRES_15527	0	FGRRES_16530	0.5486
					FGRRES_15536	0	FGRRES_01609	0.557472
					FGRRES_15567	0	FGRRES_12988	0.566068
					FGRRES_15576	0	FGRRES_03577_M	0.569445
					FGRRES_15594	0	FGRRES_16588	0.57196
					FGRRES_15626	0	FGRRES_12508	0.613998
					FGRRES_15655_M	0	FGRRES_01261	0.667097
					FGRRES_15830	0	FGRRES_01559	0.700312
					FGRRES_16000	0	FGRRES_15372_06616_M	0.751541
					FGRRES_16030	0	FGRRES_06850	0.753534
					FGRRES_16054	0	FGRRES_08697_M	0.789148
					FGRRES_16060	0	FGRRES_16498	0.796796
					FGRRES_16106	0	FGRRES_00214	0.808393
					FGRRES_16112	0	FGRRES_01610	0.824193
					FGRRES_16289	0	FGRRES_07198	0.826315
					FGRRES_16348	0	FGRRES_01570	0.82854
					FGRRES_16465	0	FGRRES_04539	0.837102
					FGRRES_16493	0	FGRRES_09698	0.848242
					FGRRES_16541	0	FGRRES_02568	0.864492
					FGRRES_16553	0	FGRRES_03267	0.884919
					FGRRES_16619	0	FGRRES_06609	0.89606
					FGRRES_16669	0	FGRRES_13575	0.925567
					FGRRES_16694	0	FGRRES_05074	0.9555
					FGRRES_16697	0	FGRRES_05637	0.956546
					FGRRES_16786	0	FGRRES_02741	0.980924
					FGRRES_16788	0	FGRRES_10357	0.987859
					FGRRES_16916	0	FGRRES_13210_M	1.00913
					FGRRES_16936	0	FGRRES_16054	1.14111
					FGRRES_16956	0	FGRRES_05274	1.1819
					FGRRES_17068	0	FGRRES_17541	1.19829
					FGRRES_17099	0	FGRRES_09682	1.23659
					FGRRES_17121	0	FGRRES_04459	1.26361
					FGRRES_17123	0	FGRRES_01335	1.27946
					FGRRES_17149	0	FGRRES_09169	1.27975
					FGRRES_17159	0	FGRRES_08968	1.36007
					FGRRES_17263	0	FGRRES_01668	1.42063
					FGRRES_17272	0	FGRRES_14031_M	1.63945
					FGRRES_17307	0	FGRRES_17026	1.65166
					FGRRES_17513	0	FGRRES_10728	1.67992
					FGRRES_17525	0	FGRRES_17135	1.83813
					FGRRES_17541	0	FGRRES_16169	1.86943
					FGRRES_17670_M	0	FGRRES_13289	2.06952
					FGRRES_17723	0	FGRRES_06546_M	2.50726
					FGRRES_20031	0	FGRRES_06098_M	2.62019
					FGRRES_20040	0	FGRRES_11817	3.39101
					FGRRES_20043	0	FGRRES_12940	3.70821
					FGRRES_20091	0	FGRRES_05739	3.71729
					FGRRES_20155	0	FGRRES_08090_M	5.32827
					FGRRES_20167	0
					FGRRES_20242	0
					FGRRES_20348	0
					FGRRES_20372	0
					FGRRES_20409	0
					FGRRES_10098	0.00587331
					FGRRES_07268	0.00742016
					FGRRES_08705	0.00913426
					FGRRES_08501	0.0103767
					FGRRES_04330	0.014214
					FGRRES_02313	0.0317693
					FGRRES_02617	0.0321706
					FGRRES_08587	0.0368803
					FGRRES_06428	0.0482925
					FGRRES_01054	0.0589653
					FGRRES_00585	0.0597634
					FGRRES_03285	0.0798866
					FGRRES_11590	0.0839748
					FGRRES_03226_M	0.0858251
					FGRRES_16498	0.0881983
					FGRRES_16588	0.0885792
					FGRRES_01081	0.105656
					FGRRES_17591	0.113536
					FGRRES_10959	0.114594
					FGRRES_12602	0.115691
					FGRRES_03181	0.116117
					FGRRES_09679	0.136981
					FGRRES_00214	0.138826
					FGRRES_06818	0.139627
					FGRRES_10173	0.151469
					FGRRES_04494	0.155055
					FGRRES_07504	0.156586
					FGRRES_07297_M	0.156932
					FGRRES_00606	0.162326
					FGRRES_13066	0.165464
					FGRRES_04268	0.188331
					FGRRES_06955	0.189722
					FGRRES_06323	0.208516
					FGRRES_16290	0.209116
					FGRRES_05338	0.217048
					FGRRES_05274	0.21722
					FGRRES_01076	0.21748
					FGRRES_12531	0.228847
					FGRRES_05555_M	0.231228
					FGRRES_12141	0.235788
					FGRRES_04459	0.256245
					FGRRES_05320	0.262296
					FGRRES_02532	0.264514
					FGRRES_05135	0.270162
					FGRRES_03577_M	0.292752
					FGRRES_02490	0.293249
					FGRRES_11324	0.320664
					FGRRES_06533	0.337973
					FGRRES_08405	0.340147
					FGRRES_00357	0.363534
					FGRRES_12472	0.370944
					FGRRES_10314	0.378721
					FGRRES_09184	0.39115
					FGRRES_09427	0.397327
					FGRRES_10357	0.401586
					FGRRES_06850	0.413931
					FGRRES_07115	0.434582
					FGRRES_12991_M	0.452654
					FGRRES_17457	0.469703
					FGRRES_09590	0.476444
					FGRRES_01917	0.481571
					FGRRES_06609	0.484279
					FGRRES_15827	0.501513
					FGRRES_03251	0.520037
					FGRRES_01491	0.528576
					FGRRES_00848	0.532297
					FGRRES_16839	0.53412
					FGRRES_09416	0.537403
					FGRRES_06098_M	0.542013
					FGRRES_15322	0.554766
					FGRRES_09698	0.555838
					FGRRES_04539	0.596567
					FGRRES_01570	0.627307
					FGRRES_16140	0.631625
					FGRRES_10646	0.650031
					FGRRES_03775	0.652347
					FGRRES_17135	0.669751
					FGRRES_09576	0.676563
					FGRRES_05637	0.677441
					FGRRES_09169	0.709613
					FGRRES_01223_M	0.719763
					FGRRES_01668	0.724368
					FGRRES_05272	0.753332
					FGRRES_04142	0.753777
					FGRRES_12988	0.755367
					FGRRES_01610	0.770906
					FGRRES_02858	0.785826
					FGRRES_17288	0.800498
					FGRRES_05343	0.809283
					FGRRES_07198	0.829169
					FGRRES_05074	0.86718
					FGRRES_01559	0.873576
					FGRRES_15372_06616_M	0.89164
					FGRRES_13575	0.896808
					FGRRES_20173	0.897704
					FGRRES_02568	0.917971
					FGRRES_16530	0.985579
					FGRRES_17269_M	1.07707
					FGRRES_15942_12076_M	1.15261
					FGRRES_15064	1.15943
					FGRRES_17026	1.16808
					FGRRES_15798	1.17079
					FGRRES_08968	1.18938
					FGRRES_15081	1.1916
					FGRRES_01335	1.1923
					FGRRES_03603	1.2043
					FGRRES_10277_8_M	1.27085
					FGRRES_04206_M	1.28611
					FGRRES_13705	1.33205
					FGRRES_16360	1.3344
					FGRRES_13210_M	1.41219
					FGRRES_07010	1.43415
					FGRRES_14031_M	1.49726
					FGRRES_00993	1.52528
					FGRRES_10728	1.68513
					FGRRES_08697_M	1.68847
					FGRRES_09682	1.71327
					FGRRES_02198	1.74146
					FGRRES_08794	1.86479
					FGRRES_00992	1.88808
					FGRRES_06546_M	1.92153
					FGRRES_09334	2.21921
					FGRRES_09161	2.78345
					FGRRES_11817	2.98611
					FGRRES_11043	2.99087
					FGRRES_03853	3.30029
					FGRRES_12940	3.51112
					FGRRES_05739	4.2418
					FGRRES_08090_M	5.43499
Note: Downregulated genes were marked with light blue background, and upregulated genes were indicated with light pink color.
