# Supplementary material for: The Fusarium graminearum Histone Acetyltransferases Are Important for Morphogenesis, DON Biosynthesis, and Pathogenicity
Source: Front Microbiol. 2018 Apr 26;9:654. doi: 10.3389/fmicb.2018.00654 (PMC5932188; doi:10.3389/fmicb.2018.00654)
Supplement: Table S8 — All virulence-related genes downloaded from the PHI-base database. [file Table_8.XLSX]

## Sheet: PHI-base virulence
Table S8 All virulence-related genes downloaded from the PHI-base database
GeneID	PHI_MolConn_ID	ProteinID	Gene_name	tissue_type	Function	GO_annotation	Pathway_secretion_systems	Phenotype_of_mutant	Vegetative_spores	Sexual_spores	In_vitro_growth	Spore_germination	DOI	Reference
FGRRES_00147	PHI:1990	I1R9K3	GzZC305		transcription factor			reduced virulence	wild type	wild type	wild type		10.1371/journal.ppat.1002310	Son et al., 2011
FGRRES_00304	PHI:3835	V6QUU6	Fgrho4	spikelets	Rho GTPases	no data found	no data found	reduced virulence	reduced	reduced	reduced	no data found	10.1016/j.fgb.2013.09.001	Zhang et al., 2013
FGRRES_00323	PHI:6258	I1RA06	DHS	head	Deoxyhypusine synthase	no data found	no data found	increased virulence (hypervirulence)	increased	no data found	no data found	no data found	10.1038/srep24698	Martinez-Rocha et al., 2016
FGRRES_00324	PHI:1538	I1RA07	GzMyb002		transcription factor			reduced virulence	reduced	defective	reduced		10.1371/journal.ppat.1002310	Son et al., 2011
FGRRES_00332	PHI:446	I1RA15	TBL1		Transducin beta-subunit	GO:0009405, IMP; GO:0044412		reduced virulence					10.1094/PHYTO-95-0744	Seong et al., 2005
FGRRES_00362	PHI:1205	I1RA39	(Sc CDC15)	ear	protein kinase			reduced virulence	defective	defective	reduced	wild type	10.1371/journal.ppat.1002460	Wang et al., 2011
FGRRES_00376	PHI:445	I1RA52	NOS1		Ubiquinone oxidoreductase	GO:0009405, IMP; GO:0044412		reduced virulence					10.1094/PHYTO-95-0744	Seong et al., 2005
FGRRES_00385	PHI:1470	Q4IQX3	GzHMG002		transcription factor			reduced virulence	defective	defective	reduced		10.1371/journal.ppat.1002310	Son et al., 2011
FGRRES_00408	PHI:1198	I1RA81	(Sc Ssk2/Ssk22)	ear	protein kinase			reduced virulence	reduced	defective	reduced	wild type	10.1371/journal.ppat.1002460	Wang et al., 2011
FGRRES_00416	PHI:1086	I1RA89	FGSG_00416		Putative Major Facilitator Superfamily	GO:0009405, IMP		reduced virulence		Unaffected	Unaffected		10.1016/j.fgb.2008.09.004	Dufresne et al., 2008
FGRRES_00472	PHI:1208	I1RAE5	(Sc Sch9)	ear	protein kinase			reduced virulence	reduced	wild type	reduced	wild type	10.1371/journal.ppat.1002460	Wang et al., 2011
FGRRES_00477	PHI:1343	I1RAF0	GzC2H003		transcription factor			reduced virulence	reduced	defective	reduced		10.1371/journal.ppat.1002310	Son et al., 2011
FGRRES_00500	PHI:4658	I1RAH1	FgHXK1	head	hexokinase	no data found	no data found	reduced virulence	reduced; aberrant	wild type	reduced	aberrant	10.1111/mpp.12258	Zhang et al., 2015
FGRRES_00515	PHI:1319	I1RAI5	GzbZIP001		transcription factor			reduced virulence	wild type	reduced	reduced		10.1371/journal.ppat.1002310	Son et al., 2011
FGRRES_00574	PHI:1987	I1RAP2	GzZC302		transcription factor			reduced virulence	wild type	defective	reduced		10.1371/journal.ppat.1002310	Son et al., 2011
FGRRES_00719	PHI:1967	I1RB16	GzZC282		transcription factor			reduced virulence	wild type	wild type	wild type		10.1371/journal.ppat.1002310	Son et al., 2011
FGRRES_00729	PHI:1473	I1RB25	GzHMG005		transcription factor			reduced virulence	reduced	reduced	wild type		10.1371/journal.ppat.1002310	Son et al., 2011
FGRRES_00742	PHI:6119	I1RB37	BTA1	Stalks	Betaine lipid synthase	no data found	no data found	reduced virulence	no data found	no data found	wild type	no data found	10.1371/journal.ppat.1005485	Zhang et al., 2016
FGRRES_00950_M	PHI:2395	I1RBM2	GzSYN1	head	Syntaxins	no data found	no data found	reduced virulence	wild type	no data found	aberrant	no data found	10.1016/j.fgb.2010.01.005	Hong et al., 2010
FGRRES_01022	PHI:1347	I1RBT2	GzC2H007		transcription factor			reduced virulence	wild type	defective	reduced		10.1371/journal.ppat.1002310	Son et al., 2011
FGRRES_01106	PHI:1348	I1RC07	GzC2H008		transcription factor			reduced virulence	wild type	aberrant	wild type		10.1371/journal.ppat.1002310	Son et al., 2011
FGRRES_01134	PHI:2351	I1RC32	AMT1	flowering heads	Arginine Methyltransferase	no data found	no data found	reduced virulence	wild type	wild type	reduced	wild type	10.1371/journal.pone.0038324	Wang et aet al., 2012
FGRRES_01155	PHI:6092	I1RC52	FgVps26	spikelets	Components of retromer	no data found	no data found	reduced virulence	reduced; aberrant	reduced	reduced; aberrant	reduced	10.1111/nph.13867	Zheng et al., 2016
FGRRES_01174	PHI:2714	I1RC71	PEX5	spikelets	Peroxisomal targeting signal receptor	no data found	no data found	reduced virulence	no data found	reduced	reduced	no data found	10.1094/MPMI-06-12-0149-R	Min et al., 2012
FGRRES_01176	PHI:1933	I1RC73	GzZC248		transcription factor			reduced virulence	wild type	reduced	wild type		10.1371/journal.ppat.1002310	Son et al., 2011
FGRRES_01182	PHI:1462	I1RC79	GzCCAAT002		transcription factor			reduced virulence	reduced	defective	reduced		10.1371/journal.ppat.1002310	Son et al., 2011
FGRRES_01188	PHI:1204	I1RC85	(Sc Cbk1)	ear	protein kinase			reduced virulence	defective	defective	reduced	wild type	10.1371/journal.ppat.1002460	Wang et al., 2011
FGRRES_01194	PHI:3887	I1RC91	UBL1	kernels; spikelets	encoding a UBR-Box/RING domain E3 ubiquitin ligase	no data found	N-end rule pathway	reduced virulence	reduced	no data found	reduced; aberrant	no data found	10.1111/1462-2920.12333	Ridenour et al., 2013
FGRRES_01234	PHI:3089	I1RCC9	fac1	Spikelets	adenylate cyclase	no data found	no data found	reduced virulence	reduced	reduced	reduced	no data found	10.1094/MPMI-10-13-0306-R	Hu et al., 2014
FGRRES_01293	PHI:1921	I1RCH8	GzZC236		transcription factor			reduced virulence	wild type	wild type	wild type		10.1371/journal.ppat.1002310	Son et al., 2011
FGRRES_01307	PHI:1304	I1RCJ0	GzbHLH005		transcription factor			reduced virulence	wild type	aberrant	wild type		10.1371/journal.ppat.1002310	Son et al., 2011
FGRRES_01312	PHI:1212	I1RCJ5	(Sc Rim15)	ear	protein kinase			reduced virulence	reduced	wild type	reduced	abberrant	10.1371/journal.ppat.1002460	Wang et al., 2011
FGRRES_01341	PHI:1353	I1RCM1	GzC2H013		transcription factor			reduced virulence	wild type	aberrant	wild type		10.1371/journal.ppat.1002310	Son et al., 2011
FGRRES_01350	PHI:1354	I1RCM9	GzC2H014		transcription factor			reduced virulence	wild type	defective	reduced		10.1371/journal.ppat.1002310	Son et al., 2011
FGRRES_01353	PHI:1168	I1RCN2	HDF1	ear	ClassII Histone Deacetylase	GO:0009405, IMP; GO:0044412; GO:0045482	Chromosome structure	reduced virulence	reduced	defective	reduced	no data found	10.1094./MPMI-10-100-0233	Li et al., 2011
FGRRES_01503	PHI:2433	I1RD16	FgRgsB	heads	Regulators of G protein	no data found	no data found	reduced virulence	aberrant	reduced	reduced	no data found	10.1016/j.fgb.2012.05.006	Park et al., 2012
FGRRES_01511	PHI:5091	I1RD24	FgRic8	head	Plays important roles in regulating G-protein signaling	no data found	no data found	reduced virulence	reduced	no data found	reduced; aberrant	wild type	10.1016/j.fgb.2015.08.012	Wu et al., 2015
FGRRES_01552	PHI:6093	I1RD63	FgVps29	spikelets	Components of retromer	no data found	no data found	reduced virulence	reduced; aberrant	reduced	reduced; aberrant	reduced	10.1111/nph.13867	Zheng et al., 2016
FGRRES_01555	PHI:444	I1RD66	ZIF1		b-ZIP transcription factor	GO:0009405, IMP; GO:0044412		reduced virulence					10.1094/PHYTO-95-0744	Seong et al., 2005
FGRRES_01665	PHI:1628	I1RDG9	FgFSR1		transcription factor			reduced virulence	reduced	defective	reduced		10.1371/journal.ppat.1002310	Son et al., 2011
FGRRES_01932	PHI:443	I1RE58	CBL1		Cystathionine beta-lyase	GO:0009405, IMP; GO:0044412		reduced virulence					10.1094/PHYTO-95-0744	Seong et al., 2005
FGRRES_01939	PHI:743	I1RE63	ARG2		Acetylglutamate synthase	GO:0009405		reduced virulence	Defective	Defective	Defective		10.1007/s00294-006-0110-1	Kim et al
FGRRES_01959	PHI:3037	I1RE80	FgERG5A	spikelets	cytochrome P450 61	no data found	ergosterol biosynthesis pathway	reduced virulence	reduced	no data found	wild type	no data found	10.1016/j.fgb.2014.04.010	Yun et al., 2014
FGRRES_01974	PHI:1097	I1RE92	FGSG_01974		Similar to HET-C2 glycolipid transfer protein	GO:0009405, IMP		reduced virulence		None	Unaffected		10.1016/j.fgb.2008.09.004	Dufresne et al., 2008
FGRRES_02011	PHI:6095	I1REC4	FgVps5	spikelets	Components of retromer	no data found	no data found	reduced virulence	reduced; aberrant	reduced	reduced; aberrant	reduced	10.1111/nph.13867	Zheng et al., 2016
FGRRES_02014	PHI:6272	I1REC7	FgHSP90	spikelets	Ubiquitous chaperone, heat shock protein 90	no data found	no data found	reduced virulence	reduced; aberrant	reduced	reduced	no data found	10.1038/srep28154	Bui et al., 2016
FGRRES_02040	PHI:3138	I1REF2	ELP3	head	Member of the GNAT family, is the catalytic subunit of the Elongator complex.	no data found	no data found	reduced virulence	wild type; aberrant	reduced	reduced	wild type	10.1094/MPMI-05-14-0145-R	Lee et al., 2014
FGRRES_02077	PHI:1093	I1REI8	FGSG_02077		Unknown	GO:0009405, IMP		reduced virulence		Unaffected	Unaffected		10.1016/j.fgb.2008.09.004	Dufresne et al., 2008
FGRRES_02095	PHI:733	I1REK5	FBP1		F-box protein	GO:0009405; GO:0000909		reduced virulence		No perithecia formation	Some impairment		10.1111/j.1365-2958.2006.05557.x	Han et al., 2007
FGRRES_02502	PHI:3035	I1RFM2	FgERG3A	spikelets	C-5 sterol desaturase	no data found	ergosterol biosynthesis pathway	reduced virulence	reduced	no data found	reduced	no data found	10.1016/j.fgb.2014.04.010	Yun et al., 2014
FGRRES_02506	PHI:744	I1RFM6	ADE5		Phosphoribosylamine-glycine ligase	GO:0009405		reduced virulence	Defective	Defective	Defective on minimal media		10.1007/s00294-006-0110-1	Kim et al
FGRRES_02519	PHI:1166	I1RFN8	ATG15	ear	autophagy-like lipase		Autophagy nutrient recycling pathway	reduced virulence	aberrant	no data found	reduced	reduced	10.1016/j.fgb.2010.11.004	Nguyen et al., 2010
FGRRES_02527	PHI:1441	I1RFP4	GzDDT		transcription factor			reduced virulence	reduced	reduced	reduced		10.1371/journal.ppat.1002310	Son et al., 2011
FGRRES_02549	PHI:1089	I1RFR2	FGSG_02549		Putative phosphoglycerate mutase family	GO:0009405, IMP		reduced virulence		Unaffected	Unaffected		10.1016/j.fgb.2008.09.004	Dufresne et al., 2008
FGRRES_02756	PHI:6091	I1RG99	FgVps35	spikelets	Components of retromer	no data found	no data found	reduced virulence	reduced; aberrant	reduced	reduced; aberrant	reduced	10.1111/nph.13867	Zheng et al., 2016
FGRRES_02795	PHI:1193	I1RGD6	(Sc Sky1)	ear	protein kinase			reduced virulence	reduced	defective	reduced	wild type	10.1371/journal.ppat.1002460	Wang et al., 2011
FGRRES_02801	PHI:4042	I1RGE1	spt8	spikelets	Transcription factor	no data found	no data found	reduced virulence	reduced	no data found	reduced; aberrant	no data found	10.1111/1574-6968.12350	Gao et al., 2013
FGRRES_03243	PHI:6121	I1RHI8	FGSG_03243	Stalks	TAG lipases	no data found	no data found	reduced virulence	no data found	no data found	wild type	no data found	10.1371/journal.ppat.1005485	Zhang et al., 2016
FGRRES_03366	PHI:6123	I1RHV1	FGSG_03366	Stalks	no data found	no data found	no data found	reduced virulence	no data found	no data found	wild type	no data found	10.1371/journal.ppat.1005485	Zhang et al., 2016
FGRRES_03541	PHI:2704	F6MFB4	Tri12	spikelets	Suggested to play a role in export of trichothecene mycotoxins produced by Fusarium spp.	no data found	no data found	reduced virulence	no data found	no data found	reduced	no data found	10.1094/MPMI-04-12-0081-R	Menke et al., 2012
FGRRES_03543	PHI:525	EAA72509	TRI14		DON toxin biosynthesis	GO:0009405, IMP		reduced virulence					10.1021/jf051441a	Dyer et al., 2005
FGRRES_03686_M	PHI:3038	I1RIP4	FgERG5B	spikelets	cytochrome P450 61	no data found	ergosterol biosynthesis pathway	reduced virulence	reduced	no data found	wild type	no data found	10.1016/j.fgb.2014.04.010	Yun et al., 2014
FGRRES_03747	PHI:1007	I1RIV2	NPS6		Non-ribosomal peptide synthetase	GO:0009405, IMP		reduced virulence					10.1105/tpc.106.045633	Oide et al., 2006
FGRRES_03846	PHI:6120	I1RJ45	FGSG_03846	Stalks	TAG lipases	no data found	no data found	reduced virulence	no data found	no data found	wild type	no data found	10.1371/journal.ppat.1005485	Zhang et al., 2016
FGRRES_04053_M	PHI:1206	I1RJM8	(Sp Prp4)	ear	protein kinase			reduced virulence	reduced	defective	reduced	aberrant	10.1371/journal.ppat.1002460	Wang et al., 2011
FGRRES_04068_M	PHI:3833	I1RJP0	Fgrho2	spikelets	Rho GTPases	no data found	no data found	reduced virulence	no data found	reduced	no data found	no data found	10.1016/j.fgb.2013.09.001	Zhang et al., 2013
FGRRES_04083	PHI:1364	I1RJQ3	GzC2H024		transcription factor			reduced virulence	wild type	reduced	wild type		10.1371/journal.ppat.1002310	Son et al., 2011
FGRRES_04101	PHI:3375	I1RJR9	FgSte50	Flowering heads	fungal development and pathogenicity	no data found	mitogen-activated protein kinase (MAPK) signaling pathway	loss of pathogenicity	reduced	no data found	reduced	no data found	10.1111/nph.13158	Gu et al., 2014
FGRRES_04104	PHI:1015	I1RJS2	GzGPB1		G protein beta subunit	GO:0009405, IMP		reduced virulence			wild type (75%)		10.1099/mic.0.2007/012260-0	Yu et al., 2007
FGRRES_04105	PHI:1162	I1RJS3	BDM1	ear	phosphoducin-like protein; modulator of downstream signalling from G-abg complexes.		G protein signalling	reduced virulence	reduced	defective	reduced	aberrant	10.1111/j.1364-3703.2011.00758.x	Horevaj et al., 2011
FGRRES_04111	PHI:2326	I1RJS9	PTC1		Type 2C protein phosphatase			reduced virulence					10.1111/j.1364-3703.2009.00598.x	Jiang et al., 2011
FGRRES_04134	PHI:1366	I1RJV1	GzCON7		transcription factor			reduced virulence	defective	defective	reduced		10.1371/journal.ppat.1002310	Son et al., 2011
FGRRES_04220	PHI:1293	I1RK32	GzAPSES001		transcription factor			reduced virulence	wild type	defective	reduced		10.1371/journal.ppat.1002310	Son et al., 2011
FGRRES_04324	PHI:1169	I1RKC4	HDF2	ear	ClassII Histone Deacetylase	GO:0009405, IMP; GO:0044412; GO:0045483	Chromosome structure	reduced virulence	reduced	no data found	wild type	no data found	10.1094./MPMI-10-100-0233	Li et al., 2011
FGRRES_04355	PHI:2418	I1RKF3	CID1	head; stalk	C-type cyclins	no data found	no data found	reduced virulence	reduced; aberrant	defective	reduced; aberrant	wild type	10.1016/j.fgb.2009.11.001	Zhou et al., 2010
FGRRES_04382	PHI:1177	I1RKH9	nrc-2	ear	protein kinase			reduced virulence	reduced	aberrant	reduced	abberrant	10.1371/journal.ppat.1002460	Wang et al., 2011
FGRRES_04484	PHI:1175	I1RKR8	(Sc Srb10)	ear	protein kinase			reduced virulence	reduced	defective	reduced	wild type	10.1371/journal.ppat.1002460	Wang et al., 2011
FGRRES_04580	PHI:3697	I1RL06	FgABC1	roots	ABC pleiotropic drug resistance transporter	no data found	no data found	reduced virulence	no data found	no data found	no data found	no data found	10.1111/1574-6968.12240	Gardiner et al., 2013
FGRRES_04947	PHI:1192	I1RLX6	(Sc Cak1)	ear	protein kinase			reduced virulence	reduced	defective	reduced	wild type	10.1371/journal.ppat.1002460	Wang et al., 2011
FGRRES_04982	PHI:2325	I1RM09	TEP1		Tensin-like phosphatase 1		phosphatidylinositol pathway	reduced virulence	reduced				10.1111/J.1364-3703.2010.00626.X	Zhang et al., 2010
FGRRES_05091	PHI:4041	I1RMA5	spt3	spikelets	Transcription factor	no data found	no data found	reduced virulence	reduced	no data found	reduced; aberrant	no data found	10.1111/1574-6968.12350	Gao et al., 2013
FGRRES_05171	PHI:1325	I1RMI1	GzbZIP007		transcription factor			reduced virulence	wild type	defective	reduced		10.1371/journal.ppat.1002310	Son et al., 2011
FGRRES_05304	PHI:1464	I1RMV4	GzCCAAT004		transcription factor			reduced virulence	wild type	defective	reduced		10.1371/journal.ppat.1002310	Son et al., 2011
FGRRES_05315	PHI:6408	I1RMW3	FgCdc3	spikelets	cell division control protein	no data found	no data found	reduced virulence	reduced; aberrant	reduced	reduced	no data found	10.1016/j.fgb.2016.07.005	Chen et al., 2016
FGRRES_05322	PHI:4602	A0A016PX00	FDB2	heads	N-malonyltransferase encoding gene	no data found	no data found	reduced virulence	no data found	no data found	wild type	no data found	10.1111/mpp.12250	Kettle et al., 2015
FGRRES_05371	PHI:1010	I1RN13	SID1		Siderophore biosynthetic gene	GO:0009405, IMP		reduced virulence					10.1111/J.1364-3703.2007.00401.X	Greenshields et al., 2007
FGRRES_05418	PHI:1214	I1RN54	FGSG_07816	ear	protein kinase			reduced virulence	reduced		increased		10.1371/journal.ppat.1002460	Wang et al., 2011
FGRRES_05447	PHI:3832	I1RN81	Fgcdc42	spikelets	Rho GTPases	no data found	no data found	reduced virulence	reduced	reduced	reduced	no data found	10.1016/j.fgb.2013.09.001	Zhang et al., 2013
FGRRES_05547	PHI:1176	I1RNG8	(Sc Atg1)	ear	protein kinase			reduced virulence	reduced	defective	reduced	wild type	10.1371/journal.ppat.1002460	Wang et al., 2011
FGRRES_05593	PHI:2409	I1RNL0	FgMT2	head	Sphingolipid C-9 Methyltransferases	no data found	no data found	reduced virulence	reduced	no data found	reduced	reduced	10.1128/EC.00255-08	Ramamoorthy et al., 2009
FGRRES_05658	PHI:355	I1RNS1	GzmetE		Homoserine O-acetyltransferase	GO:0009405, IMP		reduced virulence					10.1007/s00294-004-0528-2	Han et al., 2004
FGRRES_05734	PHI:1181	I1RNY7	(Sc Kic1)	ear	protein kinase			reduced virulence	reduced	defective	reduced	wild type	10.1371/journal.ppat.1002460	Wang et al., 2011
FGRRES_05906	PHI:432	Q6WER3	FGL1		Secreted Lipase	GO:0009405, IMP		reduced virulence					10.1111/j.1365-313X.2005.02377.x	Voigt et al., 2005
FGRRES_05955	PHI:1002	I1RPI4	GCS1		Glycosylceramide synthase			reduced virulence					10.1111/j.1365-2958.2007.05955.x	Ramamoorthy et al., 2007
FGRRES_06039	PHI:2387	I1RPR1	ACL2	head	Adenosine triphosphate (ATP) citrate lyase	no data found	no data found	loss of pathogenicity	reduced	reduced	reduced	no data found	10.1016/j.fgb.2011.01.002	Son et al., 2011
FGRRES_06071	PHI:1297	I1RPU1	GzAT001		transcription factor			reduced virulence	defective	defective	reduced		10.1371/journal.ppat.1002310	Son et al., 2011
FGRRES_06291	PHI:1317	I1RQE9	GzBrom002		transcription factor			reduced virulence	defective	defective	reduced		10.1371/journal.ppat.1002310	Son et al., 2011
FGRRES_06385	PHI:309	Q8X1A2	MAP1 (related: GPMK1)		MAP kinase	GO:0009405, IMP; GO:0044409; GO:0044412		loss of pathogenicity	Wild type	Sterile		Wild type	10.1046/j.1364-3703.2003.00183.x	Urban et al., 2003
FGRRES_06427	PHI:1379	I1RQS8	GzC2H042		transcription factor			reduced virulence	wild type	reduced	wild type		10.1371/journal.ppat.1002310	Son et al., 2011
FGRRES_06550_M	PHI:6186	I1RR41	FgCHS8	leaves	Chitin synthase	no data found	no data found	reduced virulence	wild type	no data found	wild type	no data found	10.1016/j.funbio.2016.02.002	Zhang et al., 2016
FGRRES_06610	PHI:6122	I1RR94	FGSG_06610	Stalks	no data found	no data found	no data found	reduced virulence	no data found	no data found	wild type	no data found	10.1371/journal.ppat.1005485	Zhang et al., 2016
FGRRES_06631_M	PHI:304	Q86ZP4	GzCPS1		Adenylate forming enzymes	GO:0009405, IMP		reduced virulence					10.1073/pnas.0931375100	Lu et al., 2003
FGRRES_06651	PHI:1328	I1RRD2	GzbZIP010		transcription factor			reduced virulence	wild type	increased	reduced		10.1371/journal.ppat.1002310	Son et al., 2011
FGRRES_06871	PHI:1382	I1RRX1	GzC2H045		transcription factor			reduced virulence	wild type	defective	reduced		10.1371/journal.ppat.1002310	Son et al., 2011
FGRRES_06874	PHI:1291	I1RRX4	TOP1	ear	Topoisomerase I required to relac supercoilded DNA			reduced virulence	reduced	defective	aberrant		10.1094/MPMI-23-5-0566	Baldwin et al., 2010
FGRRES_06878	PHI:1183	I1RRX7	(Sc Cmk1/Cmk2)	ear	protein kinase			reduced virulence	reduced	aberrant	reduced	wild type	10.1371/journal.ppat.1002460	Wang et al., 2011
FGRRES_06944	PHI:1643	I1RS37	GzWing015		transcription factor			reduced virulence	wild type	defective	reduced		10.1371/journal.ppat.1002310	Son et al., 2011
FGRRES_06948	PHI:1529	I1RS41	Gzscp		transcription factor			reduced virulence	wild type	defective	reduced		10.1371/journal.ppat.1002310	Son et al., 2011
FGRRES_07067	PHI:1917	I1RSE9	GzZC232		transcription factor			reduced virulence	wild type	defective	wild type		10.1371/journal.ppat.1002310	Son et al., 2011
FGRRES_07133	PHI:1915	I1RSL0	GzZC230		transcription factor			reduced virulence	reduced	aberrant	wild type		10.1371/journal.ppat.1002310	Son et al., 2011
FGRRES_07251	PHI:1199	I1RSW5	(Sc Tpk2)	ear	protein kinase			reduced virulence	reduced	aberrant	reduced	aberrant	10.1371/journal.ppat.1002460	Wang et al., 2011
FGRRES_07329	PHI:1200	I1RT36	(Gsk3)	ear	protein kinase			reduced virulence	reduced	defective	reduced	aberrant	10.1371/journal.ppat.1002460	Wang et al., 2011
FGRRES_07380	PHI:6410	I1RT81	FgCdc12	spikelets	cell division control protein	no data found	no data found	reduced virulence	reduced; aberrant	reduced	reduced	no data found	10.1016/j.fgb.2016.07.005	Chen et al., 2016
FGRRES_07407	PHI:3863	I1RTA6	FgGAL83	Spikelets	sucrose non-fermenting 1 protein kinase complex genes	no data found	no data found	reduced virulence	no data found	reduced	reduced	no data found	10.1007/s00294-013-0409-7	Yu et al., 2013
FGRRES_07469	PHI:6245	I1RTG5	FaMyo2B	spikelets	Myosin proteins	no data found	no data found	reduced virulence	reduced	reduced	reduced	no data found	10.1371/journal.pone.0154058	Zheng et al., 2016
FGRRES_07678	PHI:6124	I1RU06	FGSG_07678	Stalks	no data found	no data found	no data found	reduced virulence	no data found	no data found	wild type	no data found	10.1371/journal.ppat.1005485	Zhang et al., 2016
FGRRES_07928	PHI:1396	I1RUM9	GzC2H059		transcription factor			reduced virulence	wild type	reduced	reduced		10.1371/journal.ppat.1002310	Son et al., 2011
FGRRES_08028_M	PHI:1805	I1RUX0	GzZC120		transcription factor			reduced virulence	wild type	wild type	wild type		10.1371/journal.ppat.1002310	Son et al., 2011
FGRRES_08182	PHI:1801	I1RVB5	GzZC116		transcription factor			reduced virulence	wild type	wild type	wild type		10.1371/journal.ppat.1002310	Son et al., 2011
FGRRES_08468	PHI:1178	I1RW16	(Sc Cdc28)	ear	protein kinase			reduced virulence	increased	aberrant	reduced	wild type	10.1371/journal.ppat.1002460	Wang et al., 2011
FGRRES_08481	PHI:1646	I1RW28	GzWing018		transcription factor			reduced virulence	reduced	defective	reduced		10.1371/journal.ppat.1002310	Son et al., 2011
FGRRES_08545	PHI:6183	I1RW84	FgVps27	spikelets	ESCRT-0 component, plays critical roles in a variety of cellular and biological processes	no data found	high osmolarity glycerol (HOG) response pathway	reduced virulence	reduced; aberrant	reduced	reduced; aberrant	no data found	10.1111/1462-2920.13296	Xie et al., 2016
FGRRES_08572	PHI:1647	I1RWA9	GzWing019		transcription factor			reduced virulence	defective	defective	reduced		10.1371/journal.ppat.1002310	Son et al., 2011
FGRRES_08617	PHI:1403	I1RWF1	GzC2H066		transcription factor			reduced virulence	wild type	aberrant	reduced		10.1371/journal.ppat.1002310	Son et al., 2011
FGRRES_08635	PHI:1187	I1RWG6	(Sc Dbf2/Dbf20)	ear	protein kinase			reduced virulence	reduced	defective	reduced	wild type	10.1371/journal.ppat.1002460	Wang et al., 2011
FGRRES_08691	PHI:1190	I1RWL6	(Sc Pbs2)	ear	protein kinase			reduced virulence	reduced	defective	reduced	wild type	10.1371/journal.ppat.1002460	Wang et al., 2011
FGRRES_08721_M	PHI:6198	I1RWP3	SOD1	spikelets	Superoxide dismutases	no data found	no data found	reduced virulence	no data found	no data found	reduced	reduced; aberrant	10.1016/j.fgb.2016.03.006	Yao et al., 2016
FGRRES_08769	PHI:1793	I1RWT7	GzZC108		transcription factor			reduced virulence	wild type	defective	reduced		10.1371/journal.ppat.1002310	Son et al., 2011
FGRRES_08857	PHI:3831	V6RR76	Fgrac1	spikelets	Rho GTPases	no data found	no data found	reduced virulence	reduced	reduced	reduced	no data found	10.1016/j.fgb.2013.09.001	Zhang et al., 2013
FGRRES_09019	PHI:1511	I1RXF3	GzHOME009		transcription factor			reduced virulence	wild type	reduced	reduced		10.1371/journal.ppat.1002310	Son et al., 2011
FGRRES_09197	PHI:1006	I1RXX1	HMR1		HMG-CoA Reductase	GO:0009405, IMP		reduced virulence					10.1016/j.fgb.2005.10.002	Seong et al., 2006
FGRRES_09254	PHI:1167	I1RY25	NPC1	ear	sterol trafficking		sterol trafficking	reduced virulence	wild type	no data found	reduced		10.1016/j.fgb.2011.03.001	Breakspear et al., 2011
FGRRES_09339	PHI:1536	I1RY98	GzMADS003		transcription factor			reduced virulence	wild type	defective	wild type		10.1371/journal.ppat.1002310	Son et al., 2011
FGRRES_09421	PHI:6409	I1RYH0	FgCdc11	spikelets	cell division control protein	no data found	no data found	reduced virulence	reduced; aberrant	reduced	reduced	no data found	10.1016/j.fgb.2016.07.005	Chen et al., 2016
FGRRES_09435	PHI:3373	I1RYI2	FgSho1	Flowering heads	fungal development and pathogenicity	no data found	mitogen-activated protein kinase (MAPK) signaling pathway	reduced virulence	reduced	no data found	reduced	wild type	10.1111/nph.13158	Gu et al., 2014
FGRRES_09600	PHI:6094	I1RYY6	FgVps17	spikelets	Components of retromer	no data found	no data found	reduced virulence	reduced; aberrant	reduced	reduced; aberrant	reduced	10.1111/nph.13867	Zheng et al., 2016
FGRRES_09612	PHI:1005	P0C431	FgHOG1		MAPK	GO:0009405, IMP		reduced virulence					10.1111/j.1462-5822.2006.00887.x	Ramamoorthy et al. 2006
FGRRES_09614	PHI:1013	I1RYZ7	GzGPA2		G protein alpha subunit	GO:0009405, IMP		reduced virulence			Slightly affected		10.1099/mic.0.2007/012260-0	Yu et al., 2007
FGRRES_09654	PHI:1598	I1RZ35	GzOB038		transcription factor			reduced virulence	reduced	reduced	reduced		10.1371/journal.ppat.1002310	Son et al., 2011
FGRRES_09773	PHI:6259	A0A0E0SEE4	DOHH	head	Deoxyhypusine hydroxylase	no data found	no data found	reduced virulence	decreased	no data found	no data found	no data found	10.1038/srep24698	Martinez-Rocha et al., 2016
FGRRES_09832	PHI:1334	I1RZI7	GzbZIP016		transcription factor			reduced virulence	defective	aberrant	reduced		10.1371/journal.ppat.1002310	Son et al., 2011
FGRRES_09862	PHI:3996	I1RZL3	FgFim	Spikelets	Fimbrin is a cytoskeletal protein associated with microfilament core bundles in microvilli, microspikes, stereocilia, membrane ruffles, and cell-substratum attachment sites.	no data found	no data found	reduced virulence	reduced	reduced	reduced; aberrant	reduced	10.1111/mpp.12108	Zheng et al., 2013
FGRRES_09868	PHI:1497	I1RZL9	GzHMG029		transcription factor			reduced virulence	wild type	wild type	reduced		10.1371/journal.ppat.1002310	Son et al., 2011
FGRRES_09897	PHI:1197	I1RZP6	(Snf1)	ear	protein kinase			reduced virulence	reduced	aberrant	reduced	aberrant	10.1371/journal.ppat.1002460	Wang et al., 2011
FGRRES_09903	PHI:1004	I1RZQ2	STE7		MAPKK	GO:0009405, IMP		loss of pathogenicity					10.1111/j.1462-5822.2006.00887.x	Ramamoorthy et al. 2006
FGRRES_09928	PHI:2396	I1RZS5	GzSYN2	head	Syntaxins	no data found	no data found	reduced virulence	no data found	reduced	wild type; aberrant	no data found	10.1016/j.fgb.2010.01.005	Hong et al., 2010
FGRRES_10003_M	PHI:2728	I1RZZ3	FgERG4	spikelets	Sterol C-24 reductase	no data found	Ergosterol biosynthesis pathway	reduced virulence	reduced; aberrant	no data found	reduced	no data found	10.1111/j.1364-3703.2012.00829.x	Liu et al., 2013
FGRRES_10037	PHI:1201	Q4HYC1	(Bud32)	ear	protein kinase			reduced virulence	reduced	defective	reduced	aberrant	10.1371/journal.ppat.1002460	Wang et al., 2011
FGRRES_10042	PHI:3374	I1S028	FgSln1	Flowering heads	fungal development and pathogenicity	no data found	mitogen-activated protein kinase (MAPK) signaling pathway	reduced virulence	reduced	no data found	reduced	no data found	10.1111/nph.13158	Gu et al., 2014
FGRRES_10066	PHI:1203	I1S050	(Sc Yck1/2/3)	ear	protein kinase			reduced virulence	defective	defective	reduced	wild type	10.1371/journal.ppat.1002460	Wang et al., 2011
FGRRES_10069	PHI:1772	I1S053	GzZC087		transcription factor			reduced virulence	reduced	defective	reduced		10.1371/journal.ppat.1002310	Son et al., 2011
FGRRES_10095	PHI:1210	I1S077	FGSG_10095	ear	protein kinase			reduced virulence	reduced	wild type	reduced	wild type	10.1371/journal.ppat.1002460	Wang et al., 2011
FGRRES_10114	PHI:861	I1S095	RAS2		Ras GTPase	GO:0009405, IMP		reduced virulence			Slowed	Delayed	10.1094/MPMI-20-6-0627	Bluhm et al., 2007
FGRRES_10129	PHI:1290	I1S0A8	STUA	ear	transcriptional regulator			reduced virulence	reduced	defective	reduced		10.1094/MPMI-03-10-0075	Lysoe et al., 2011
FGRRES_10142	PHI:1335	I1S0C0	GzbZIP017		transcription factor			reduced virulence	wild type	wild type	wild type		10.1371/journal.ppat.1002310	Son et al., 2011
FGRRES_10179	PHI:1533	I1S0F5	GzLam002		transcription factor			reduced virulence	wild type	wild type	wild type		10.1371/journal.ppat.1002310	Son et al., 2011
FGRRES_10313	PHI:266	Q8TG19	MGV1		MAP kinase	GO:0009405, IMP		reduced virulence		Essential for female fertility and heterokaryon formation	Reduced on solid media		10.1094/MPMI.2002.15.11.1119	Hou et al., 2002
FGRRES_10384	PHI:1296	I1S0Z2	GzAPSES004		transcription factor			reduced virulence	wild type	defective	reduced		10.1371/journal.ppat.1002310	Son et al., 2011
FGRRES_10397	PHI:2394	I1S104	Conserved hypothetical protein	head	no data found	no data found	no data found	increased virulence (hypervirulence)	no data found	no data found	wild type	no data found	10.1094/MPMI-22-12-1588	Gardiner et al., 2009
FGRRES_10716	PHI:1671	Q4HWE2	GzCCHC011		transcription factor			reduced virulence	defective	defective	reduced		10.1371/journal.ppat.1002310	Son et al., 2011
FGRRES_10825	PHI:442	I1S241	MSY1		Methionine synthase	GO:0009405, IMP; GO:0044412		reduced virulence					10.1094/PHYTO-95-0744	Seong et al., 2005
FGRRES_10995	PHI:3924	I1S2J9	FgABC1	Spikelets	ABC Transporter	no data found	no data found	reduced virulence	wild type	no data found	wild type	wild type	10.1371/journal.pone.0079042	Abou et al., 2013
FGRRES_11024	PHI:2909	I1S2M5	Cyp51C	spikelets	P450 sterol 14a -demethylase, an enzyme essential for sterol biosynthesis and the target of azole fungicides	no data found	Sterol biosynthesis pathway	reduced virulence	wild type	no data found	wild type	wild type	10.1111/nph.12193	Fan et al., 2013
FGRRES_11097	PHI:5393	A0A016PTV5	GLX	Spikelets	CWP2 antigen	no data found	no data found	reduced virulence	no data found	no data found	no data found	no data found	10.1111/nph.13806	Song et al., 2016
FGRRES_11812	PHI:1217	I1S4P4	FGSG_00792	ear	protein kinase			reduced virulence	reduced		reduced		10.1371/journal.ppat.1002460	Wang et al., 2011
FGRRES_11955	PHI:2349	G8CYZ6	FgVe1 (FgVeA)	ear	fungal development, secondary metabolism and virulence			reduced virulence	reduced	no data found	aberrant		10.1111/J.1364-3703.2011.00755.X	Merhey et al., 2011
FGRRES_12019	PHI:1098	I1S5A1	FGSG_12019		Unknown	GO:0009405, IMP		reduced virulence		Unaffected	Unaffected		10.1016/j.fgb.2008.09.004	Dufresne et al., 2008
FGRRES_12164	PHI:2399	I1S5P3	Fgp1	head	Toxin Synthesis. pathogenicity and Reproduction	no data found	no data found	reduced virulence	reduced	reduced	wild type	reduced	10.1371/journal.ppat.1002724	Jonkers et al., 2012
FGRRES_12753	PHI:1092	I1S7D0	FGSG_12753		Unknown	GO:0009405, IMP		reduced virulence		Unaffected	Unaffected		10.1016/j.fgb.2008.09.004	Dufresne et al., 2008
FGRRES_12857_8_M	PHI:2386	I1S7N4	ACL1	head	Adenosine triphosphate (ATP) citrate lyase	no data found	no data found	loss of pathogenicity	reduced	reduced	reduced	no data found	10.1016/j.fgb.2011.01.002	Son et al., 2011
FGRRES_13120	PHI:1606	I1S8E2	GzOB047		transcription factor			reduced virulence	defective	defective	reduced		10.1371/journal.ppat.1002310	Son et al., 2011
FGRRES_13318_M	PHI:1182	I1S8Y9	(Sc Mec1)	ear	protein kinase			reduced virulence	reduced	wild type	reduced	wild type	10.1371/journal.ppat.1002460	Wang et al., 2011
FGRRES_13746	PHI:1440	I1SA65	GzNot002		transcription factor			reduced virulence	reduced	defective	reduced		10.1371/journal.ppat.1002310	Son et al., 2011
FGRRES_15845	PHI:2427	I1RCN9	FgVELB	flowering heads	Vegetative differentiation, secondary metabolism and virulence	no data found	no data found	reduced virulence	increased	no data found	reduced; aberrant	no data found	10.1016/j.fgb.2012.06.005	Jiang et al., 2012
FGRRES_15867_M	PHI:1188	I1RDE5	(Sc Sak1)	ear	protein kinase			reduced virulence	reduced	aberrant	reduced	aberrant	10.1371/journal.ppat.1002460	Wang et al., 2011
FGRRES_16005	PHI:4661	Q96VK1	Chs2	head	Chitin synthases	no data found	no data found	reduced virulence	no data found	no data found	reduced	no data found	10.1111/pbi.12352	Cheng et al., 2015
FGRRES_16009	PHI:3983	I1RFM9	FGSG_02509.3 (Sc gpi7)	Spikelets	Glycosylphosphatidylinositol-Anchored Proteins	no data found	no data found	reduced virulence	aberrant	no data found	reduced	wild type	10.1371/journal.pone.0081603	Rittenour and Harris 2013
FGRRES_16251	PHI:439	Q9UWE7	TRI6		Transcription factor	GO:0009405, IMP; GO:0044412		reduced virulence	Wild type				10.1094/MPMI-18-0539	McDonald et al., 2005
FGRRES_16299	PHI:1213	I1RHM4	FGSG_05586	ear	protein kinase			reduced virulence	increased		reduced		10.1371/journal.ppat.1002460	Wang et al., 2011
FGRRES_16383	PHI:1215	I1RGH4	(Sc Prr2)	ear	protein kinase			reduced virulence	reduced	wild type	increased	wild type	10.1371/journal.ppat.1002460	Wang et al., 2011
FGRRES_16412	PHI:1209	I1RLH1	FGSG_04770	ear	protein kinase			reduced virulence	increased	wild type	reduced	wild type	10.1371/journal.ppat.1002460	Wang et al., 2011
FGRRES_16491	PHI:1016	V6RAJ2	STE11		MAPKKK	GO:0009405, IMP		loss of pathogenicity					10.1111/j.1462-5822.2006.00887.x	Ramamoorthy et al. 2006
FGRRES_16507	PHI:2715	I1RNL3	PEX6	spikelets	Peroxisomal biogenesis factor 6	no data found	no data found	reduced virulence	no data found	reduced	reduced	no data found	10.1094/MPMI-06-12-0149-R	Min et al., 2012
FGRRES_16521_M	PHI:1553	I1S7F8	GzMyb017		transcription factor			reduced virulence	reduced	defective	reduced		10.1371/journal.ppat.1002310	Son et al., 2011
FGRRES_16620	PHI:1641	I1RQ89	FgFlbA		transcription factor			reduced virulence	wild type	defective	wild type		10.1371/journal.ppat.1002310	Son et al., 2011
FGRRES_16633	PHI:1195	I1RQI2	(Sc Bck1)	ear	protein kinase			reduced virulence	reduced	defective	reduced	wild type	10.1371/journal.ppat.1002460	Wang et al., 2011
FGRRES_16691	PHI:4865	I1S7X5	FgVam7	head	Regulatory role in cellular differentiation and virulence	no data found	no data found	loss of pathogenicity	reduced	reduced	reduced	reduced	10.1111/mpp.12267	Zhang et al., 2015
FGRRES_16701	PHI:1078	I1RRG0	Mes1		Homologue of Aspergillus nidulans MesA	GO:0009405, IMP		reduced virulence	Reduced, altered morphology	Reduced	Slightly reduced	Aberrant	10.1016/j.fgb.2008.01.007	Rittenour and Harris et al., 2008
FGRRES_16718	PHI:1211	I1RRQ8	(Sc Ctk1)	ear	protein kinase			reduced virulence	reduced	defective	reduced	wild type	10.1371/journal.ppat.1002460	Wang et al., 2011
FGRRES_16743	PHI:1180	I1RS32	(Sc Sat4)	ear	protein kinase			reduced virulence	reduced	wild type	reduced	wild type	10.1371/journal.ppat.1002460	Wang et al., 2011
FGRRES_16768_M	PHI:1384	I1RSD5	GzC2H047		transcription factor			reduced virulence	reduced	reduced	reduced		10.1371/journal.ppat.1002310	Son et al., 2011
FGRRES_16809	PHI:1194	I1RT06	(Sc Mkk1/Mkk2)	ear	protein kinase			reduced virulence	reduced	defective	reduced	wild type	10.1371/journal.ppat.1002460	Wang et al., 2011
FGRRES_16818	PHI:1216	I1RT48	FGSG_07344	ear	protein kinase			reduced virulence	reduced	aberrant	reduced	wild type	10.1371/journal.ppat.1002460	Wang et al., 2011
FGRRES_16939	PHI:1164	I1RX94	RRG1	wheat ear	response regulator HOG pathway		HOG pathway	reduced virulence	reduced	no data found	wild type	no data found	10.1111/j.1364-3703.2010.00684.x	Jiang et al., 2011
FGRRES_16982	PHI:1648	I1RWP1	GzWing020		transcription factor			reduced virulence	reduced	defective	reduced		10.1371/journal.ppat.1002310	Son et al., 2011
FGRRES_16988	PHI:1184	I1RWM5	(Sc Gin4-like)	ear	protein kinase			reduced virulence	reduced	defective	reduced	wild type	10.1371/journal.ppat.1002460	Wang et al., 2011
FGRRES_17145	PHI:3864	FGSG_17145	FgSNF4	Spikelets	sucrose non-fermenting 1 protein kinase complex genes	no data found	no data found	reduced virulence	no data found	reduced	reduced	no data found	10.1007/s00294-013-0409-7	Yu et al., 2013
FGRRES_17186	PHI:1207	I1RY42	(Sc Kin1/Kin2)	ear	protein kinase			reduced virulence	reduced	aberrant	reduced	wild type	10.1371/journal.ppat.1002460	Wang et al., 2011
FGRRES_17300	PHI:1556	I1RZY2	GzNH001		transcription factor			reduced virulence	reduced	defective	reduced		10.1371/journal.ppat.1002310	Son et al., 2011
FGRRES_17309	PHI:1090	I1S042	FGSG_10057		Unknown	GO:0009405, IMP		reduced virulence		Unaffected	Reduced		10.1016/j.fgb.2008.09.004	Dufresne et al., 2008
FGRRES_17323	PHI:1436	I1SA30	GzC2H105		transcription factor			reduced virulence	defective	defective	reduced		10.1371/journal.ppat.1002310	Son et al., 2011
FGRRES_17381	PHI:1422	I1S1B7	GzC2H090		transcription factor			reduced virulence	defective	defective	reduced		10.1371/journal.ppat.1002310	Son et al., 2011
FGRRES_17523	PHI:2355	I1S1X8	AMT4	flowering heads	Arginine Methyltransferase	no data found	no data found	reduced virulence	wild type	wild type	wild type	no data found	10.1371/journal.pone.0038324	Wang et aet al., 2012
FGRRES_17555	PHI:1425	I1S3M6	GzC2H093		transcription factor			reduced virulence	wild type	wild type	wild type		10.1371/journal.ppat.1002310	Son et al., 2011
FGRRES_17594	PHI:1186	I1S0Y9	(Sc Cdc15)	ear	protein kinase			reduced virulence	reduced	defective	reduced	wild type	10.1371/journal.ppat.1002460	Wang et al., 2011
FGRRES_17598	PHI:2393	I1R980	Related to O-methylsterigmatocystin oxidoreductase	head	no data found	no data found	no data found	increased virulence (hypervirulence)	no data found	no data found	wild type	no data found	10.1094/MPMI-22-12-1588	Gardiner et al., 2009
FGRRES_17618	PHI:2432	I1RKA4	FgRgsA	heads	Regulators of G protein	no data found	no data found	reduced virulence	no data found	no data found	reduced	reduced	10.1016/j.fgb.2012.05.006	Park et al., 2012
FGRRES_17636	PHI:3036	I1RM19	FgERG3B	spikelets	C-5 sterol desaturase	no data found	ergosterol biosynthesis pathway	reduced virulence	reduced	no data found	reduced	no data found	10.1016/j.fgb.2014.04.010	Yun et al., 2014
FGRRES_17687	PHI:1202	I1RS48	(Sc Cla4)	ear	protein kinase			reduced virulence	reduced	wild type	reduced	wild type	10.1371/journal.ppat.1002460	Wang et al., 2011
FGRRES_17728	PHI:1185	I1S0J9	(Sc Swe1)	ear	protein kinase			reduced virulence	reduced	defective	reduced	aberrant	10.1371/journal.ppat.1002460	Wang et al., 2011
