# Supplementary material for: The Fusarium graminearum Histone Acetyltransferases Are Important for Morphogenesis, DON Biosynthesis, and Pathogenicity
Source: Front Microbiol. 2018 Apr 26;9:654. doi: 10.3389/fmicb.2018.00654 (PMC5932188; doi:10.3389/fmicb.2018.00654)
Supplement: Table S9 — DEGs related to virulence. [file Table_9.XLSX]

## Sheet: PHI-ΔFgSAS3 and ΔFgGCN5
Table S9 Virulence-related genesgenes screened from DEGs of ΔFgSAS3 and ΔFgGCN5
PHI-ΔFgSAS3		PHI-ΔFgGCN5		PHI-ΔFgSAS3 and PHI-ΔFgGCN5
GeneName	Log2FC	GeneName	Log2FC	Both Downregulated	Both Upregulated
FGRRES_03543	-4.11587	FGRRES_03543	-8.73786	FGRRES_03543	FGRRES_05547
FGRRES_03846	-3.30259	FGRRES_10397	-6.88815	FGRRES_03846	FGRRES_16299
FGRRES_10397	-3.05941	FGRRES_11097	-5.84337	FGRRES_10397	FGRRES_10825
FGRRES_03541	-2.49412	FGRRES_17598	-5.30432	FGRRES_03541	FGRRES_17555
FGRRES_10069	-2.20164	FGRRES_03541	-4.85802	FGRRES_10069	FGRRES_04580
FGRRES_10995	-2.1937	FGRRES_03846	-4.80916	FGRRES_10995	FGRRES_05371
FGRRES_11097	-1.90638	FGRRES_02077	-3.02816	FGRRES_11097	FGRRES_17323
FGRRES_03243	-1.89731	FGRRES_16251	-2.79539	FGRRES_17598	FGRRES_03747
FGRRES_17598	-1.85223	FGRRES_10069	-2.76722	FGRRES_08769
FGRRES_08769	-1.7483	FGRRES_04068_M	-2.73244	FGRRES_01312
FGRRES_01312	-1.74741	FGRRES_01134	-2.62714	FGRRES_16768_M
FGRRES_16768_M	-1.55809	FGRRES_16768_M	-2.60213	FGRRES_09339
FGRRES_09339	-1.53398	FGRRES_01350	-2.58006	FGRRES_06874
FGRRES_06874	-1.5139	FGRRES_01341	-2.57296	FGRRES_01350
FGRRES_01350	-1.50911	FGRRES_10142	-2.54731	FGRRES_17618
FGRRES_17618	-1.48875	FGRRES_17618	-2.48236	FGRRES_01959
FGRRES_01959	-1.48219	FGRRES_01959	-2.42451	FGRRES_01134
FGRRES_01134	-1.44881	FGRRES_04580	-2.34727	FGRRES_10042
FGRRES_10042	-1.34924	FGRRES_09197	-2.30612	FGRRES_04068_M
FGRRES_04068_M	-1.31747	FGRRES_08691	-2.24591	FGRRES_16251
FGRRES_16251	-1.29827	FGRRES_00416	-2.23431	FGRRES_06948
FGRRES_06948	-1.29383	FGRRES_15845	-2.06339	FGRRES_16633
FGRRES_16633	-1.25438	FGRRES_10042	-1.9484	FGRRES_15845
FGRRES_15845	-1.22597	FGRRES_09339	-1.89549	FGRRES_04083
FGRRES_04083	-1.22129	FGRRES_10179	-1.88301	FGRRES_10179
FGRRES_10179	-1.19187	FGRRES_04083	-1.84693	FGRRES_00416
FGRRES_00416	-1.17325	FGRRES_04105	-1.81568	FGRRES_05593
FGRRES_05593	-1.15171	FGRRES_06874	-1.77304	FGRRES_06427
FGRRES_09019	-1.13563	FGRRES_08769	-1.67276
FGRRES_16701	-1.08802	FGRRES_06427	-1.62346
FGRRES_06427	-1.06632	FGRRES_17381	-1.54974
FGRRES_02527	-1.03338	FGRRES_08617	-1.5391
FGRRES_05547	1.00066	FGRRES_04982	-1.50649
FGRRES_01307	1.19296	FGRRES_16691	-1.48222
FGRRES_16299	1.24223	FGRRES_06948	-1.48192
FGRRES_10825	1.26066	FGRRES_06631_M	-1.46911
FGRRES_17555	1.34155	FGRRES_06871	-1.44443
FGRRES_04580	1.63785	FGRRES_04382	-1.4301
FGRRES_05371	1.9053	FGRRES_11812	-1.4023
FGRRES_17323	2.20835	FGRRES_09928	-1.40187
FGRRES_03747	4.51756	FGRRES_01555	-1.38953
		FGRRES_17309	-1.36997
		FGRRES_16633	-1.27069
		FGRRES_06878	-1.21706
		FGRRES_01312	-1.15674
		FGRRES_01188	-1.11282
		FGRRES_04104	-1.09987
		FGRRES_03686_M	-1.09436
		FGRRES_05955	-1.04743
		FGRRES_10995	-1.04732
		FGRRES_00477	-1.0438
		FGRRES_05315	-1.02694
		FGRRES_10066	-1.02043
		FGRRES_05593	-1.01397
		FGRRES_00500	1.0136
		FGRRES_00147	1.25424
		FGRRES_05547	1.30779
		FGRRES_07067	1.32473
		FGRRES_13318_M	1.41751
		FGRRES_09868	1.4471
		FGRRES_10825	1.45515
		FGRRES_16299	1.53919
		FGRRES_17323	1.569
		FGRRES_17555	1.68517
		FGRRES_05371	1.96444
		FGRRES_03747	4.75226
Note: Downregulated genes were marked with light blue background, and upregulated genes were indicated with light pink color.
